# Supplementary material for: Experimental Evaluation of Herbivory on Live Plant Seedlings by the Earthworm Lumbricus terrestris L. in the Presence and Absence of Soil Surface Litter
Source: PLoS One. 2015 Apr 17;10(4):e0123465. doi: 10.1371/journal.pone.0123465 (PMC4401770; doi:10.1371/journal.pone.0123465)
Supplement: S1 Dataset — (XLS) [file pone.0123465.s001.xls]

## Sheet: Meta-Data
authors	Johannes Kirchberger, Nico Eisenhauer, Wolfgang W. Weisser, Manfred Türke
title	Experimental evaluation of herbivory on live plant seedlings by the earthworm Lumbricus terrestris L. in the presence and absence of soil surface litter
publication	Kirchberger et al. PLoS ONE
correspondence email	manfred.tuerke@gmx.net
datasets	Herbivory_experiment
	Seedling_mortality_experiment
Herbivory_experiment_variables
	name	typeOfVariable	units	description
1	Microcosm_Nr	realNumber		microcosms were numbered consecutively; number does not give information about position within greenhouse
2	Date	date		date on which data was assessed
3	Days	realNumber	days	days since start of the experiment
3	Plant_species	character		plant species
4	Treatment	character		presence of worm in microcosm; controls are without worms
	Worm_status	character		alive indicates that worms were still alive at the end of the experiments, dead indicates that worms could not be found
5	Body_weight_worm(g)	realNumber	g	body weight of worms in g
6	Location	character		location where microcosms were located, either within common greenhouse or greenhouse with cooling facility
7	Position_in_microc	realNumber		the randomized order of plant species within microcosms
8	Start_plant_height	realNumber	cm	plant height in cm at beginning of experiment
9	Recent_plant_height	realNumber	cm	plant height in cm at the actual date of experiment
10	Start_nr_leaves	realNumber		the number of leaves at beginning of experiment
11	Recent_nr_leaves	realNumber		the number of leaves at the actual date of experiment
12	Dead_leaves_compared_to_previous	realNumber		the number of leaves that died since the last check
13	Reason_for_death(leaves)	character		the reason why leaves have died
14	New_leaves(based_on_previous)	realNumber		the number of leaves that newly grew since the last check
15	Herbivory_observation	character		description of herbivory
16	Live_leaves_pulled_in_burrow	realNumber		the number of live leaves pulled into an earthworm burrow
Seedling_mortality_experiment_variables
	name	typeOfVariable	units	description
1	Microcosm_Nr	realNumber		microcosms were numbered consecutively; number does not give information about position within greenhouse
2	Date	date		date on which data was assessed
3	Plant_species	character		plant species
4	Worm_present	character		presence of worm in microcosm; if worms could not be found at the end of the experiment, it is written 'yes_(dead)' and no data is shown
5	Body_weight_worm(g)	realNumber	g	body weight of worms in g
6	Location_of_microcosm	character		location where microcosms were located, either within common greenhouse or greenhouse with cooling facility
7	Randomized_plant_location_in_microcosm	realNumber		the randomized order of plant species within microcosms
8	Initial_straw_amount	realNumber	g	amount of straw provided of a plant species in g
9	Straw_left(%_of_initial_amount)	integerNumber	%	proportion of straw left
10	Initial_number_of_plant_individuals	realNumber		the number of plant individuals at beginning of experiment
11	Number_of_plant_individuals_left	realNumber		the number of plant individuals at recent date of experiment
12	Number_of_dead_plant_individuals	realNumber		the number of plant individuals that died since the last check
13	Reason_for_death	character		the reason why plants have died
14	Height_of_largest_plant_individual(cm)	realNumber	cm	height of the largest plant individual
15	Height_of_smallest_plant_individual(cm)	realNumber	cm	height of the smallest plant individual
16	Herbivory_observation	character		description of herbivory
17	Live_leaves_pulled_in_burrow	realNumber		the number of live leaves pulled into an earthworm burrow

## Sheet: Herbivory_experiment
Microcosm_Nr	Date	Days	Plant_species	Treatment	Worm_status(4.8.13)	Body_weight(g)	Location	Position_in_microc	Start_plant_height	Recent_plant_height	Start_nr_leaves	Recent_nr_leaves	Dead_leaves_compared_to_previous	Reason_for_death(leaves)	New_leaves(based_on_previous)	Herbivory_observation	Live_leaves_pulled_in_burrow
H1	2013-07-08	0	Phleum pratense	Worm	alive	7.31	Greenhouse	6	14	14	5	5	0		0
H1	2013-07-08	0	Poa trivialis	Worm	alive	7.31	Greenhouse	3	13.9	13.9	23	23	0		0
H1	2013-07-08	0	Plantago lanceolata	Worm	alive	7.31	Greenhouse	1	7.1	7.1	6	6	0		0
H1	2013-07-08	0	Bellis perennis	Worm	alive	7.31	Greenhouse	5	3.1	3.1	6	6	0		0
H1	2013-07-08	0	Trifolium repens	Worm	alive	7.31	Greenhouse	4	4.3	4.3	8	8	0		0
H1	2013-07-08	0	Medicago varia Mart.	Worm	alive	7.31	Greenhouse	2	10.4	10.4	16	16	0		0
H1	2013-07-10	2	Phleum pratense	Worm	alive		Greenhouse	6			5	5	0		0
H1	2013-07-10	2	Poa trivialis	Worm	alive		Greenhouse	3			23	23	0		0
H1	2013-07-10	2	Plantago lanceolata	Worm	alive		Greenhouse	1			6	6	0		0
H1	2013-07-10	2	Bellis perennis	Worm	alive		Greenhouse	5			6	6	0		0
H1	2013-07-10	2	Trifolium repens	Worm	alive		Greenhouse	4			8	8	0		0
H1	2013-07-10	2	Medicago varia Mart.	Worm	alive		Greenhouse	2			16	16	0		0
H1	2013-07-12	4	Phleum pratense	Worm	alive		Greenhouse	6			5	5	0		0
H1	2013-07-12	4	Poa trivialis	Worm	alive		Greenhouse	3			23	23	0		0
H1	2013-07-12	4	Plantago lanceolata	Worm	alive		Greenhouse	1			6	6	0		0
H1	2013-07-12	4	Bellis perennis	Worm	alive		Greenhouse	5			6	6	0		0
H1	2013-07-12	4	Trifolium repens	Worm	alive		Greenhouse	4			8	8	0		0
H1	2013-07-12	4	Medicago varia Mart.	Worm	alive		Greenhouse	2			16	16	0		0
H1	2013-07-14	6	Phleum pratense	Worm	alive		Greenhouse	6	14	18.2	5	5	0		0
H1	2013-07-14	6	Poa trivialis	Worm	alive		Greenhouse	3	13.9	13.5	23	22	1	disappeared	0
H1	2013-07-14	6	Plantago lanceolata	Worm	alive		Greenhouse	1	7.1	6.9	6	6	0		0
H1	2013-07-14	6	Bellis perennis	Worm	alive		Greenhouse	5	3.1	2.8	6	4	2	disappeared	0
H1	2013-07-14	6	Trifolium repens	Worm	alive		Greenhouse	4	4.3	4.7	8	10	0		2
H1	2013-07-14	6	Medicago varia Mart.	Worm	alive		Greenhouse	2	10.4	16.3	16	22	0		6
H1	2013-07-16	8	Phleum pratense	Worm	alive		Greenhouse	6			5	5	0		0
H1	2013-07-16	8	Poa trivialis	Worm	alive		Greenhouse	3			23	22	0		0
H1	2013-07-16	8	Plantago lanceolata	Worm	alive		Greenhouse	1			6	6	0		0
H1	2013-07-16	8	Bellis perennis	Worm	alive		Greenhouse	5			6	4	0		0
H1	2013-07-16	8	Trifolium repens	Worm	alive		Greenhouse	4			8	10	0		0
H1	2013-07-16	8	Medicago varia Mart.	Worm	alive		Greenhouse	2			16	22	0		0
H1	2013-07-18	10	Phleum pratense	Worm	alive		Greenhouse	6			5	5	0		0
H1	2013-07-18	10	Poa trivialis	Worm	alive		Greenhouse	3			23	22	0		0
H1	2013-07-18	10	Plantago lanceolata	Worm	alive		Greenhouse	1			6	6	0		0
H1	2013-07-18	10	Bellis perennis	Worm	alive		Greenhouse	5			6	4	0		0
H1	2013-07-18	10	Trifolium repens	Worm	alive		Greenhouse	4			8	10	0		0
H1	2013-07-18	10	Medicago varia Mart.	Worm	alive		Greenhouse	2			16	22	0		0
H1	2013-07-20	12	Phleum pratense	Worm	alive		Greenhouse	6	14	21.4	5	6	0		1
H1	2013-07-20	12	Poa trivialis	Worm	alive		Greenhouse	3	13.9	13.6	23	23	0		1
H1	2013-07-20	12	Plantago lanceolata	Worm	alive		Greenhouse	1	7.1	6.9	6	7	0		1
H1	2013-07-20	12	Bellis perennis	Worm	alive		Greenhouse	5	3.1	3.4	6	4	0		0
H1	2013-07-20	12	Trifolium repens	Worm	alive		Greenhouse	4	4.3	7.8	8	13	0		3
H1	2013-07-20	12	Medicago varia Mart.	Worm	alive		Greenhouse	2	10.4	18.5	16	25	0		3
H1	2013-07-22	14	Phleum pratense	Worm	alive		Cooled Greenhouse	6			5	6	0		0
H1	2013-07-22	14	Poa trivialis	Worm	alive		Cooled Greenhouse	3			23	23	0		0
H1	2013-07-22	14	Plantago lanceolata	Worm	alive		Cooled Greenhouse	1			6	7	0		0
H1	2013-07-22	14	Bellis perennis	Worm	alive		Cooled Greenhouse	5			6	4	0		0
H1	2013-07-22	14	Trifolium repens	Worm	alive		Cooled Greenhouse	4			8	13	0		0
H1	2013-07-22	14	Medicago varia Mart.	Worm	alive		Cooled Greenhouse	2			16	25	0		0
H1	2013-07-24	16	Phleum pratense	Worm	alive		Cooled Greenhouse	6			5	6	0		0
H1	2013-07-24	16	Poa trivialis	Worm	alive		Cooled Greenhouse	3			23	23	0		0
H1	2013-07-24	16	Plantago lanceolata	Worm	alive		Cooled Greenhouse	1			6	5	2	desiccated	0
H1	2013-07-24	16	Bellis perennis	Worm	alive		Cooled Greenhouse	5			6	3	1	disappeared	0
H1	2013-07-24	16	Trifolium repens	Worm	alive		Cooled Greenhouse	4			8	13	0		0
H1	2013-07-24	16	Medicago varia Mart.	Worm	alive		Cooled Greenhouse	2			16	28	0		3
H1	2013-07-26	18	Phleum pratense	Worm	alive		Cooled Greenhouse	6	14	22.7	5	6	0		0
H1	2013-07-26	18	Poa trivialis	Worm	alive		Cooled Greenhouse	3	13.9	13.3	23	23	0		0
H1	2013-07-26	18	Plantago lanceolata	Worm	alive		Cooled Greenhouse	1	7.1	6.9	6	5	0		0
H1	2013-07-26	18	Bellis perennis	Worm	alive		Cooled Greenhouse	5	3.1	3.4	6	3	0		0
H1	2013-07-26	18	Trifolium repens	Worm	alive		Cooled Greenhouse	4	4.3	8.8	8	13	0		0
H1	2013-07-26	18	Medicago varia Mart.	Worm	alive		Cooled Greenhouse	2	10.4	20.5	16	28	0		0
H1	2013-07-28	20	Phleum pratense	Worm	alive		Cooled Greenhouse	6			5	6	0		0
H1	2013-07-28	20	Poa trivialis	Worm	alive		Cooled Greenhouse	3			23	23	0		0
H1	2013-07-28	20	Plantago lanceolata	Worm	alive		Cooled Greenhouse	1			6	5	0		0
H1	2013-07-28	20	Bellis perennis	Worm	alive		Cooled Greenhouse	5			6	3	0		0
H1	2013-07-28	20	Trifolium repens	Worm	alive		Cooled Greenhouse	4			8	13	0		0
H1	2013-07-28	20	Medicago varia Mart.	Worm	alive		Cooled Greenhouse	2			16	28	0		0
H1	2013-07-30	22	Phleum pratense	Worm	alive		Cooled Greenhouse	6			5	6	0		0
H1	2013-07-30	22	Poa trivialis	Worm	alive		Cooled Greenhouse	3			23	24	0		1
H1	2013-07-30	22	Plantago lanceolata	Worm	alive		Cooled Greenhouse	1			6	6	0		1
H1	2013-07-30	22	Bellis perennis	Worm	alive		Cooled Greenhouse	5			6	4	0		1
H1	2013-07-30	22	Trifolium repens	Worm	alive		Cooled Greenhouse	4			8	13	0		0
H1	2013-07-30	22	Medicago varia Mart.	Worm	alive		Cooled Greenhouse	2			16	34	0		6
H1	2013-08-01	24	Phleum pratense	Worm	alive		Cooled Greenhouse	6	14	25.6	5	7	0		1
H1	2013-08-01	24	Poa trivialis	Worm	alive		Cooled Greenhouse	3	13.9	13.4	23	23	1	disappeared	0
H1	2013-08-01	24	Plantago lanceolata	Worm	alive		Cooled Greenhouse	1	7.1	6.9	6	6	0		0
H1	2013-08-01	24	Bellis perennis	Worm	alive		Cooled Greenhouse	5	3.1	3.2	6	4	0		0
H1	2013-08-01	24	Trifolium repens	Worm	alive		Cooled Greenhouse	4	4.3	6.9	8	13	0		0
H1	2013-08-01	24	Medicago varia Mart.	Worm	alive		Cooled Greenhouse	2	10.4	21	16	37	0		3
H1	2013-08-03	26	Phleum pratense	Worm	alive	4.24	Cooled Greenhouse	6			5	7	0		0
H1	2013-08-03	26	Poa trivialis	Worm	alive	4.24	Cooled Greenhouse	3			23	23	0		0
H1	2013-08-03	26	Plantago lanceolata	Worm	alive	4.24	Cooled Greenhouse	1			6	6	0		0
H1	2013-08-03	26	Bellis perennis	Worm	alive	4.24	Cooled Greenhouse	5			6	4	0		0
H1	2013-08-03	26	Trifolium repens	Worm	alive	4.24	Cooled Greenhouse	4			8	13	0		0
H1	2013-08-03	26	Medicago varia Mart.	Worm	alive	4.24	Cooled Greenhouse	2			16	37	0		0
H2	2013-07-08	0	Phleum pratense	Control	alive		Greenhouse	4	10.3	10.3	5	5	0		0
H2	2013-07-08	0	Poa trivialis	Control	alive		Greenhouse	6	10.2	10.2	10	10	0		0
H2	2013-07-08	0	Plantago lanceolata	Control	alive		Greenhouse	1	9.6	9.6	4	4	0		0
H2	2013-07-08	0	Bellis perennis	Control	alive		Greenhouse	2	2.1	2.1	6	6	0		0
H2	2013-07-08	0	Trifolium repens	Control	alive		Greenhouse	3	6.2	6.2	12	12	0		0
H2	2013-07-08	0	Medicago varia Mart.	Control	alive		Greenhouse	5	7.1	7.1	12	12	0		0
H2	2013-07-10	2	Phleum pratense	Control	alive		Greenhouse	4			5	5	0		0
H2	2013-07-10	2	Poa trivialis	Control	alive		Greenhouse	6			10	10	0		0
H2	2013-07-10	2	Plantago lanceolata	Control	alive		Greenhouse	1			4	4	0		0
H2	2013-07-10	2	Bellis perennis	Control	alive		Greenhouse	2			6	6	0		0
H2	2013-07-10	2	Trifolium repens	Control	alive		Greenhouse	3			12	12	0		0
H2	2013-07-10	2	Medicago varia Mart.	Control	alive		Greenhouse	5			12	12	0		0
H2	2013-07-12	4	Phleum pratense	Control	alive		Greenhouse	4			5	5	0		0
H2	2013-07-12	4	Poa trivialis	Control	alive		Greenhouse	6			10	10	0		0
H2	2013-07-12	4	Plantago lanceolata	Control	alive		Greenhouse	1			4	4	0		0
H2	2013-07-12	4	Bellis perennis	Control	alive		Greenhouse	2			6	6	0		0
H2	2013-07-12	4	Trifolium repens	Control	alive		Greenhouse	3			12	12	0		0
H2	2013-07-12	4	Medicago varia Mart.	Control	alive		Greenhouse	5			12	12	0		0
H2	2013-07-14	6	Phleum pratense	Control	alive		Greenhouse	4	10.3	11.6	5	6	0		1
H2	2013-07-14	6	Poa trivialis	Control	alive		Greenhouse	6	10.2	13	10	15	0		5
H2	2013-07-14	6	Plantago lanceolata	Control	alive		Greenhouse	1	9.6	9.2	4	4	0		0
H2	2013-07-14	6	Bellis perennis	Control	alive		Greenhouse	2	2.1	2.9	6	6	0		0
H2	2013-07-14	6	Trifolium repens	Control	alive		Greenhouse	3	6.2	8.3	12	10	2	disappeared	0
H2	2013-07-14	6	Medicago varia Mart.	Control	alive		Greenhouse	5	7.1	9.8	12	10	2	disappeared	0
H2	2013-07-16	8	Phleum pratense	Control	alive		Greenhouse	4			5	6	0		0
H2	2013-07-16	8	Poa trivialis	Control	alive		Greenhouse	6			10	15	0		0
H2	2013-07-16	8	Plantago lanceolata	Control	alive		Greenhouse	1			4	4	0		0
H2	2013-07-16	8	Bellis perennis	Control	alive		Greenhouse	2			6	6	0		0
H2	2013-07-16	8	Trifolium repens	Control	alive		Greenhouse	3			12	10	0		0
H2	2013-07-16	8	Medicago varia Mart.	Control	alive		Greenhouse	5			12	10	0		0
H2	2013-07-18	10	Phleum pratense	Control	alive		Greenhouse	4			5	6	0		0
H2	2013-07-18	10	Poa trivialis	Control	alive		Greenhouse	6			10	15	0		0
H2	2013-07-18	10	Plantago lanceolata	Control	alive		Greenhouse	1			4	4	0		0
H2	2013-07-18	10	Bellis perennis	Control	alive		Greenhouse	2			6	6	0		0
H2	2013-07-18	10	Trifolium repens	Control	alive		Greenhouse	3			12	10	0		0
H2	2013-07-18	10	Medicago varia Mart.	Control	alive		Greenhouse	5			12	10	0		0
H2	2013-07-20	12	Phleum pratense	Control	alive		Greenhouse	4	10.3	17.9	5	7	0		1
H2	2013-07-20	12	Poa trivialis	Control	alive		Greenhouse	6	10.2	17.5	10	18	0		3
H2	2013-07-20	12	Plantago lanceolata	Control	alive		Greenhouse	1	9.6	9.6	4	4	0		0
H2	2013-07-20	12	Bellis perennis	Control	alive		Greenhouse	2	2.1	4.1	6	8	0		2
H2	2013-07-20	12	Trifolium repens	Control	alive		Greenhouse	3	6.2	15.2	12	13	0		3
H2	2013-07-20	12	Medicago varia Mart.	Control	alive		Greenhouse	5	7.1	12.7	12	16	0		6
H2	2013-07-22	14	Phleum pratense	Control	alive		Cooled Greenhouse	4			5	7	0		0
H2	2013-07-22	14	Poa trivialis	Control	alive		Cooled Greenhouse	6			10	18	0		0
H2	2013-07-22	14	Plantago lanceolata	Control	alive		Cooled Greenhouse	1			4	4	0		0
H2	2013-07-22	14	Bellis perennis	Control	alive		Cooled Greenhouse	2			6	8	0		0
H2	2013-07-22	14	Trifolium repens	Control	alive		Cooled Greenhouse	3			12	13	0		0
H2	2013-07-22	14	Medicago varia Mart.	Control	alive		Cooled Greenhouse	5			12	16	0		0
H2	2013-07-24	16	Phleum pratense	Control	alive		Cooled Greenhouse	4			5	7	0		0
H2	2013-07-24	16	Poa trivialis	Control	alive		Cooled Greenhouse	6			10	21	0		3
H2	2013-07-24	16	Plantago lanceolata	Control	alive		Cooled Greenhouse	1			4	4	0		0
H2	2013-07-24	16	Bellis perennis	Control	alive		Cooled Greenhouse	2			6	8	0		0
H2	2013-07-24	16	Trifolium repens	Control	alive		Cooled Greenhouse	3			12	13	0		0
H2	2013-07-24	16	Medicago varia Mart.	Control	alive		Cooled Greenhouse	5			12	16	0		0
H2	2013-07-26	18	Phleum pratense	Control	alive		Cooled Greenhouse	4	10.3	18.6	5	7	0		0
H2	2013-07-26	18	Poa trivialis	Control	alive		Cooled Greenhouse	6	10.2	18	10	21	0		0
H2	2013-07-26	18	Plantago lanceolata	Control	alive		Cooled Greenhouse	1	9.6	10.1	4	4	0		0
H2	2013-07-26	18	Bellis perennis	Control	alive		Cooled Greenhouse	2	2.1	4.1	6	8	0		0
H2	2013-07-26	18	Trifolium repens	Control	alive		Cooled Greenhouse	3	6.2	15.6	12	13	0		0
H2	2013-07-26	18	Medicago varia Mart.	Control	alive		Cooled Greenhouse	5	7.1	12.8	12	16	0		0
H2	2013-07-28	20	Phleum pratense	Control	alive		Cooled Greenhouse	4			5	7	0		0
H2	2013-07-28	20	Poa trivialis	Control	alive		Cooled Greenhouse	6			10	21	0		0
H2	2013-07-28	20	Plantago lanceolata	Control	alive		Cooled Greenhouse	1			4	4	0		0
H2	2013-07-28	20	Bellis perennis	Control	alive		Cooled Greenhouse	2			6	8	0		0
H2	2013-07-28	20	Trifolium repens	Control	alive		Cooled Greenhouse	3			12	13	0		0
H2	2013-07-28	20	Medicago varia Mart.	Control	alive		Cooled Greenhouse	5			12	16	0		0
H2	2013-07-30	22	Phleum pratense	Control	alive		Cooled Greenhouse	4			5	6	1	desiccated	0
H2	2013-07-30	22	Poa trivialis	Control	alive		Cooled Greenhouse	6			10	23	0		2
H2	2013-07-30	22	Plantago lanceolata	Control	alive		Cooled Greenhouse	1			4	5	0		1
H2	2013-07-30	22	Bellis perennis	Control	alive		Cooled Greenhouse	2			6	9	0		1
H2	2013-07-30	22	Trifolium repens	Control	alive		Cooled Greenhouse	3			12	16	0		3
H2	2013-07-30	22	Medicago varia Mart.	Control	alive		Cooled Greenhouse	5			12	19	0		3
H2	2013-08-01	24	Phleum pratense	Control	alive		Cooled Greenhouse	4	10.3	20.7	5	6	0		0
H2	2013-08-01	24	Poa trivialis	Control	alive		Cooled Greenhouse	6	10.2	18	10	23	0		0
H2	2013-08-01	24	Plantago lanceolata	Control	alive		Cooled Greenhouse	1	9.6	10	4	5	0		0
H2	2013-08-01	24	Bellis perennis	Control	alive		Cooled Greenhouse	2	2.1	4.2	6	9	0		0
H2	2013-08-01	24	Trifolium repens	Control	alive		Cooled Greenhouse	3	6.2	13.3	12	16	0		0
H2	2013-08-01	24	Medicago varia Mart.	Control	alive		Cooled Greenhouse	5	7.1	13.6	12	28	0		9
H2	2013-08-03	26	Phleum pratense	Control	alive		Cooled Greenhouse	4			5	6	0		0
H2	2013-08-03	26	Poa trivialis	Control	alive		Cooled Greenhouse	6			10	23	0		0
H2	2013-08-03	26	Plantago lanceolata	Control	alive		Cooled Greenhouse	1			4	5	0		0
H2	2013-08-03	26	Bellis perennis	Control	alive		Cooled Greenhouse	2			6	9	0		0
H2	2013-08-03	26	Trifolium repens	Control	alive		Cooled Greenhouse	3			12	16	0		0
H2	2013-08-03	26	Medicago varia Mart.	Control	alive		Cooled Greenhouse	5			12	28	0		0
H3	2013-07-08	0	Phleum pratense	Worm	dead	4.39	Greenhouse	2	10.9	10.9	4	4	0		0
H3	2013-07-08	0	Poa trivialis	Worm	dead	4.39	Greenhouse	6	9.3	9.3	6	6	0		0
H3	2013-07-08	0	Plantago lanceolata	Worm	dead	4.39	Greenhouse	4	9.8	9.8	5	5	0		0
H3	2013-07-08	0	Bellis perennis	Worm	dead	4.39	Greenhouse	5	2.4	2.4	4	4	0		0
H3	2013-07-08	0	Trifolium repens	Worm	dead	4.39	Greenhouse	3	6.3	6.3	12	12	0		0
H3	2013-07-08	0	Medicago varia Mart.	Worm	dead	4.39	Greenhouse	1	5.1	5.1	14	14	0		0
H3	2013-07-10	2	Phleum pratense	Worm	dead		Greenhouse	2			4	4	0		0
H3	2013-07-10	2	Poa trivialis	Worm	dead		Greenhouse	6			6	6	0		0
H3	2013-07-10	2	Plantago lanceolata	Worm	dead		Greenhouse	4			5	5	0		0
H3	2013-07-10	2	Bellis perennis	Worm	dead		Greenhouse	5			4	4	0		0
H3	2013-07-10	2	Trifolium repens	Worm	dead		Greenhouse	3			12	12	0		0
H3	2013-07-10	2	Medicago varia Mart.	Worm	dead		Greenhouse	1			14	14	0		0
H3	2013-07-12	4	Phleum pratense	Worm	dead		Greenhouse	2			4	4	0		0
H3	2013-07-12	4	Poa trivialis	Worm	dead		Greenhouse	6			6	6	0		0
H3	2013-07-12	4	Plantago lanceolata	Worm	dead		Greenhouse	4			5	5	0		0
H3	2013-07-12	4	Bellis perennis	Worm	dead		Greenhouse	5			4	4	0		0
H3	2013-07-12	4	Trifolium repens	Worm	dead		Greenhouse	3			12	12	0		0
H3	2013-07-12	4	Medicago varia Mart.	Worm	dead		Greenhouse	1			14	14	0		0
H3	2013-07-14	6	Phleum pratense	Worm	dead		Greenhouse	2	10.9	17.7	4	5	0		1
H3	2013-07-14	6	Poa trivialis	Worm	dead		Greenhouse	6	9.3	10.5	6	12	0		6
H3	2013-07-14	6	Plantago lanceolata	Worm	dead		Greenhouse	4	9.8	9.9	5	5	0		0
H3	2013-07-14	6	Bellis perennis	Worm	dead		Greenhouse	5	2.4	2.5	4	4	0		0
H3	2013-07-14	6	Trifolium repens	Worm	dead		Greenhouse	3	6.3	7.8	12	13	0		1
H3	2013-07-14	6	Medicago varia Mart.	Worm	dead		Greenhouse	1	5.1	9.2	14	17	0		3
H3	2013-07-16	8	Phleum pratense	Worm	dead		Greenhouse	2			4	5	0		0
H3	2013-07-16	8	Poa trivialis	Worm	dead		Greenhouse	6			6	12	0		0
H3	2013-07-16	8	Plantago lanceolata	Worm	dead		Greenhouse	4			5	5	0		0
H3	2013-07-16	8	Bellis perennis	Worm	dead		Greenhouse	5			4	4	0		0
H3	2013-07-16	8	Trifolium repens	Worm	dead		Greenhouse	3			12	13	0		0
H3	2013-07-16	8	Medicago varia Mart.	Worm	dead		Greenhouse	1			14	17	0		0
H3	2013-07-18	10	Phleum pratense	Worm	dead		Greenhouse	2			4	5	0		0
H3	2013-07-18	10	Poa trivialis	Worm	dead		Greenhouse	6			6	12	0		0
H3	2013-07-18	10	Plantago lanceolata	Worm	dead		Greenhouse	4			5	5	0		0
H3	2013-07-18	10	Bellis perennis	Worm	dead		Greenhouse	5			4	4	0		0
H3	2013-07-18	10	Trifolium repens	Worm	dead		Greenhouse	3			12	13	0		0
H3	2013-07-18	10	Medicago varia Mart.	Worm	dead		Greenhouse	1			14	17	0		0
H3	2013-07-20	12	Phleum pratense	Worm	dead		Greenhouse	2	10.9	24.7	4	4	1	disappeared	0
H3	2013-07-20	12	Poa trivialis	Worm	dead		Greenhouse	6	9.3	11.7	6	11	1	disappeared	0
H3	2013-07-20	12	Plantago lanceolata	Worm	dead		Greenhouse	4	9.8	10.4	5	4	1	desiccated	0
H3	2013-07-20	12	Bellis perennis	Worm	dead		Greenhouse	5	2.4	3.8	4	5	0		1
H3	2013-07-20	12	Trifolium repens	Worm	dead		Greenhouse	3	6.3	10.6	12	16	0		3
H3	2013-07-20	12	Medicago varia Mart.	Worm	dead		Greenhouse	1	5.1	13.7	14	19	0		2
H3	2013-07-22	14	Phleum pratense	Worm	dead		Cooled Greenhouse	2			4	4	0		0
H3	2013-07-22	14	Poa trivialis	Worm	dead		Cooled Greenhouse	6			6	11	0		0
H3	2013-07-22	14	Plantago lanceolata	Worm	dead		Cooled Greenhouse	4			5	4	0		0
H3	2013-07-22	14	Bellis perennis	Worm	dead		Cooled Greenhouse	5			4	5	0		0
H3	2013-07-22	14	Trifolium repens	Worm	dead		Cooled Greenhouse	3			12	16	0		0
H3	2013-07-22	14	Medicago varia Mart.	Worm	dead		Cooled Greenhouse	1			14	19	0		0
H3	2013-07-24	16	Phleum pratense	Worm	dead		Cooled Greenhouse	2			4	5	0		1
H3	2013-07-24	16	Poa trivialis	Worm	dead		Cooled Greenhouse	6			6	12	0		1
H3	2013-07-24	16	Plantago lanceolata	Worm	dead		Cooled Greenhouse	4			5	4	0		0
H3	2013-07-24	16	Bellis perennis	Worm	dead		Cooled Greenhouse	5			4	5	0		0
H3	2013-07-24	16	Trifolium repens	Worm	dead		Cooled Greenhouse	3			12	16	0		0
H3	2013-07-24	16	Medicago varia Mart.	Worm	dead		Cooled Greenhouse	1			14	22	0		3
H3	2013-07-26	18	Phleum pratense	Worm	dead		Cooled Greenhouse	2	10.9	29.2	4	5	0		0
H3	2013-07-26	18	Poa trivialis	Worm	dead		Cooled Greenhouse	6	9.3	10.9	6	12	0		0
H3	2013-07-26	18	Plantago lanceolata	Worm	dead		Cooled Greenhouse	4	9.8	10.9	5	4	0		0
H3	2013-07-26	18	Bellis perennis	Worm	dead		Cooled Greenhouse	5	2.4	3.9	4	5	0		0
H3	2013-07-26	18	Trifolium repens	Worm	dead		Cooled Greenhouse	3	6.3	11.7	12	16	0		0
H3	2013-07-26	18	Medicago varia Mart.	Worm	dead		Cooled Greenhouse	1	5.1	14.6	14	22	0		0
H3	2013-07-28	20	Phleum pratense	Worm	dead		Cooled Greenhouse	2			4	5	0		0
H3	2013-07-28	20	Poa trivialis	Worm	dead		Cooled Greenhouse	6			6	12	0		0
H3	2013-07-28	20	Plantago lanceolata	Worm	dead		Cooled Greenhouse	4			5	4	0		0
H3	2013-07-28	20	Bellis perennis	Worm	dead		Cooled Greenhouse	5			4	5	0		0
H3	2013-07-28	20	Trifolium repens	Worm	dead		Cooled Greenhouse	3			12	16	0		0
H3	2013-07-28	20	Medicago varia Mart.	Worm	dead		Cooled Greenhouse	1			14	22	0		0
H3	2013-07-30	22	Phleum pratense	Worm	dead		Cooled Greenhouse	2			4	5	0		0
H3	2013-07-30	22	Poa trivialis	Worm	dead		Cooled Greenhouse	6			6	13	0		1
H3	2013-07-30	22	Plantago lanceolata	Worm	dead		Cooled Greenhouse	4			5	5	0		1
H3	2013-07-30	22	Bellis perennis	Worm	dead		Cooled Greenhouse	5			4	6	0		1
H3	2013-07-30	22	Trifolium repens	Worm	dead		Cooled Greenhouse	3			12	19	0		3
H3	2013-07-30	22	Medicago varia Mart.	Worm	dead		Cooled Greenhouse	1			14	34	0		12
H3	2013-08-01	24	Phleum pratense	Worm	dead		Cooled Greenhouse	2	10.9	29.7	4	5	0		0
H3	2013-08-01	24	Poa trivialis	Worm	dead		Cooled Greenhouse	6	9.3	11	6	16	0		3
H3	2013-08-01	24	Plantago lanceolata	Worm	dead		Cooled Greenhouse	4	9.8	10.6	5	5	0		0
H3	2013-08-01	24	Bellis perennis	Worm	dead		Cooled Greenhouse	5	2.4	4.1	4	7	0		1
H3	2013-08-01	24	Trifolium repens	Worm	dead		Cooled Greenhouse	3	6.3	11.7	12	25	0		6
H3	2013-08-01	24	Medicago varia Mart.	Worm	dead		Cooled Greenhouse	1	5.1	15.8	14	37	0		3
H3	2013-08-03	26	Phleum pratense	Worm	dead		Cooled Greenhouse	2			4	5	0		0
H3	2013-08-03	26	Poa trivialis	Worm	dead		Cooled Greenhouse	6			6	16	0		0
H3	2013-08-03	26	Plantago lanceolata	Worm	dead		Cooled Greenhouse	4			5	5	0		0
H3	2013-08-03	26	Bellis perennis	Worm	dead		Cooled Greenhouse	5			4	7	0		0
H3	2013-08-03	26	Trifolium repens	Worm	dead		Cooled Greenhouse	3			12	25	0		0
H3	2013-08-03	26	Medicago varia Mart.	Worm	dead		Cooled Greenhouse	1			14	37	0		0
H4	2013-07-08	0	Phleum pratense	Control	control		Greenhouse	3	18.2	18.2	7	7	0		0
H4	2013-07-08	0	Poa trivialis	Control	control		Greenhouse	2	11.6	11.6	8	8	0		0
H4	2013-07-08	0	Plantago lanceolata	Control	control		Greenhouse	6	8.9	8.9	4	4	0		0
H4	2013-07-08	0	Bellis perennis	Control	control		Greenhouse	5	1.8	1.8	4	4	0		0
H4	2013-07-08	0	Trifolium repens	Control	control		Greenhouse	4	4.4	4.4	12	12	0		0
H4	2013-07-08	0	Medicago varia Mart.	Control	control		Greenhouse	1	8.9	8.9	18	18	0		0
H4	2013-07-10	2	Phleum pratense	Control	control		Greenhouse	3			7	7	0		0
H4	2013-07-10	2	Poa trivialis	Control	control		Greenhouse	2			8	8	0		0
H4	2013-07-10	2	Plantago lanceolata	Control	control		Greenhouse	6			4	4	0		0
H4	2013-07-10	2	Bellis perennis	Control	control		Greenhouse	5			4	4	0		0
H4	2013-07-10	2	Trifolium repens	Control	control		Greenhouse	4			12	12	0		0
H4	2013-07-10	2	Medicago varia Mart.	Control	control		Greenhouse	1			18	18	0		0
H4	2013-07-12	4	Phleum pratense	Control	control		Greenhouse	3			7	7	0		0
H4	2013-07-12	4	Poa trivialis	Control	control		Greenhouse	2			8	8	0		0
H4	2013-07-12	4	Plantago lanceolata	Control	control		Greenhouse	6			4	4	0		0
H4	2013-07-12	4	Bellis perennis	Control	control		Greenhouse	5			4	4	0		0
H4	2013-07-12	4	Trifolium repens	Control	control		Greenhouse	4			12	12	0		0
H4	2013-07-12	4	Medicago varia Mart.	Control	control		Greenhouse	1			18	18	0		0
H4	2013-07-14	6	Phleum pratense	Control	control		Greenhouse	3	18.2	18	7	6	1	disappeared	0
H4	2013-07-14	6	Poa trivialis	Control	control		Greenhouse	2	11.6	17.5	8	10	0		2
H4	2013-07-14	6	Plantago lanceolata	Control	control		Greenhouse	6	8.9	8.5	4	5	0		1
H4	2013-07-14	6	Bellis perennis	Control	control		Greenhouse	5	1.8	2.1	4	5	0		1
H4	2013-07-14	6	Trifolium repens	Control	control		Greenhouse	4	4.4	5.7	12	13	1	disappeared	0
H4	2013-07-14	6	Medicago varia Mart.	Control	control		Greenhouse	1	8.9	14	18	20	0		2
H4	2013-07-16	8	Phleum pratense	Control	control		Greenhouse	3			7	6	0		0
H4	2013-07-16	8	Poa trivialis	Control	control		Greenhouse	2			8	10	0		0
H4	2013-07-16	8	Plantago lanceolata	Control	control		Greenhouse	6			4	5	0		0
H4	2013-07-16	8	Bellis perennis	Control	control		Greenhouse	5			4	5	0		0
H4	2013-07-16	8	Trifolium repens	Control	control		Greenhouse	4			12	13	0		0
H4	2013-07-16	8	Medicago varia Mart.	Control	control		Greenhouse	1			18	20	0		0
H4	2013-07-18	10	Phleum pratense	Control	control		Greenhouse	3			7	6	0		0
H4	2013-07-18	10	Poa trivialis	Control	control		Greenhouse	2			8	10	0		0
H4	2013-07-18	10	Plantago lanceolata	Control	control		Greenhouse	6			4	5	0		0
H4	2013-07-18	10	Bellis perennis	Control	control		Greenhouse	5			4	5	0		0
H4	2013-07-18	10	Trifolium repens	Control	control		Greenhouse	4			12	13	0		0
H4	2013-07-18	10	Medicago varia Mart.	Control	control		Greenhouse	1			18	20	0		0
H4	2013-07-20	12	Phleum pratense	Control	control		Greenhouse	3	18.2	17.9	7	9	0		3
H4	2013-07-20	12	Poa trivialis	Control	control		Greenhouse	2	11.6	22.8	8	13	0		3
H4	2013-07-20	12	Plantago lanceolata	Control	control		Greenhouse	6	8.9	8.8	4	5	0		0
H4	2013-07-20	12	Bellis perennis	Control	control		Greenhouse	5	1.8	3.1	4	7	0		2
H4	2013-07-20	12	Trifolium repens	Control	control		Greenhouse	4	4.4	9.3	12	13	0		0
H4	2013-07-20	12	Medicago varia Mart.	Control	control		Greenhouse	1	8.9	17.5	18	22	0		2
H4	2013-07-22	14	Phleum pratense	Control	control		Cooled Greenhouse	3			7	9	0		0
H4	2013-07-22	14	Poa trivialis	Control	control		Cooled Greenhouse	2			8	13	0		0
H4	2013-07-22	14	Plantago lanceolata	Control	control		Cooled Greenhouse	6			4	5	0		0
H4	2013-07-22	14	Bellis perennis	Control	control		Cooled Greenhouse	5			4	7	0		0
H4	2013-07-22	14	Trifolium repens	Control	control		Cooled Greenhouse	4			12	13	0		0
H4	2013-07-22	14	Medicago varia Mart.	Control	control		Cooled Greenhouse	1			18	22	0		0
H4	2013-07-24	16	Phleum pratense	Control	control		Cooled Greenhouse	3			7	8	1	disappeared	0
H4	2013-07-24	16	Poa trivialis	Control	control		Cooled Greenhouse	2			8	14	0		1
H4	2013-07-24	16	Plantago lanceolata	Control	control		Cooled Greenhouse	6			4	5	0		0
H4	2013-07-24	16	Bellis perennis	Control	control		Cooled Greenhouse	5			4	8	0		1
H4	2013-07-24	16	Trifolium repens	Control	control		Cooled Greenhouse	4			12	16	0		3
H4	2013-07-24	16	Medicago varia Mart.	Control	control		Cooled Greenhouse	1			18	28	0		6
H4	2013-07-26	18	Phleum pratense	Control	control		Cooled Greenhouse	3	18.2	18	7	8	0		0
H4	2013-07-26	18	Poa trivialis	Control	control		Cooled Greenhouse	2	11.6	23.9	8	14	0		0
H4	2013-07-26	18	Plantago lanceolata	Control	control		Cooled Greenhouse	6	8.9	8.7	4	5	0		0
H4	2013-07-26	18	Bellis perennis	Control	control		Cooled Greenhouse	5	1.8	3.7	4	8	0		0
H4	2013-07-26	18	Trifolium repens	Control	control		Cooled Greenhouse	4	4.4	9.8	12	16	0		0
H4	2013-07-26	18	Medicago varia Mart.	Control	control		Cooled Greenhouse	1	8.9	18.4	18	28	0		0
H4	2013-07-28	20	Phleum pratense	Control	control		Cooled Greenhouse	3			7	8	0		0
H4	2013-07-28	20	Poa trivialis	Control	control		Cooled Greenhouse	2			8	14	0		0
H4	2013-07-28	20	Plantago lanceolata	Control	control		Cooled Greenhouse	6			4	5	0		0
H4	2013-07-28	20	Bellis perennis	Control	control		Cooled Greenhouse	5			4	8	0		0
H4	2013-07-28	20	Trifolium repens	Control	control		Cooled Greenhouse	4			12	16	0		0
H4	2013-07-28	20	Medicago varia Mart.	Control	control		Cooled Greenhouse	1			18	28	0		0
H4	2013-07-30	22	Phleum pratense	Control	control		Cooled Greenhouse	3			7	8	0		0
H4	2013-07-30	22	Poa trivialis	Control	control		Cooled Greenhouse	2			8	15	0		1
H4	2013-07-30	22	Plantago lanceolata	Control	control		Cooled Greenhouse	6			4	6	0		1
H4	2013-07-30	22	Bellis perennis	Control	control		Cooled Greenhouse	5			4	8	0		0
H4	2013-07-30	22	Trifolium repens	Control	control		Cooled Greenhouse	4			12	16	0		0
H4	2013-07-30	22	Medicago varia Mart.	Control	control		Cooled Greenhouse	1			18	37	0		9
H4	2013-08-01	24	Phleum pratense	Control	control		Cooled Greenhouse	3	18.2	18.5	7	8	0		0
H4	2013-08-01	24	Poa trivialis	Control	control		Cooled Greenhouse	2	11.6	23.9	8	16	0		1
H4	2013-08-01	24	Plantago lanceolata	Control	control		Cooled Greenhouse	6	8.9	8.9	4	6	0		0
H4	2013-08-01	24	Bellis perennis	Control	control		Cooled Greenhouse	5	1.8	4.1	4	9	0		1
H4	2013-08-01	24	Trifolium repens	Control	control		Cooled Greenhouse	4	4.4	10.2	12	19	0		3
H4	2013-08-01	24	Medicago varia Mart.	Control	control		Cooled Greenhouse	1	8.9	18.4	18	40	0		3
H4	2013-08-03	26	Phleum pratense	Control	control		Cooled Greenhouse	3			7	8	0		0
H4	2013-08-03	26	Poa trivialis	Control	control		Cooled Greenhouse	2			8	16	0		0
H4	2013-08-03	26	Plantago lanceolata	Control	control		Cooled Greenhouse	6			4	6	0		0
H4	2013-08-03	26	Bellis perennis	Control	control		Cooled Greenhouse	5			4	9	0		0
H4	2013-08-03	26	Trifolium repens	Control	control		Cooled Greenhouse	4			12	19	0		0
H4	2013-08-03	26	Medicago varia Mart.	Control	control		Cooled Greenhouse	1			18	40	0		0
H5	2013-07-08	0	Phleum pratense	Worm	alive	5.64	Greenhouse	4	9.6	9.6	4	4	0		0
H5	2013-07-08	0	Poa trivialis	Worm	alive	5.64	Greenhouse	3	9.5	9.5	9	9	0		0
H5	2013-07-08	0	Plantago lanceolata	Worm	alive	5.64	Greenhouse	6	9.5	9.5	7	7	0		0
H5	2013-07-08	0	Bellis perennis	Worm	alive	5.64	Greenhouse	5	1.5	1.5	3	3	0		0
H5	2013-07-08	0	Trifolium repens	Worm	alive	5.64	Greenhouse	1	5.9	5.9	12	12	0		0
H5	2013-07-08	0	Medicago varia Mart.	Worm	alive	5.64	Greenhouse	2	9.9	9.9	15	15	0		0
H5	2013-07-10	2	Phleum pratense	Worm	alive		Greenhouse	4			4	4	0		0
H5	2013-07-10	2	Poa trivialis	Worm	alive		Greenhouse	3			9	9	0		0
H5	2013-07-10	2	Plantago lanceolata	Worm	alive		Greenhouse	6			7	7	0		0
H5	2013-07-10	2	Bellis perennis	Worm	alive		Greenhouse	5			3	3	0		0
H5	2013-07-10	2	Trifolium repens	Worm	alive		Greenhouse	1			12	12	0		0
H5	2013-07-10	2	Medicago varia Mart.	Worm	alive		Greenhouse	2			15	15	0		0
H5	2013-07-12	4	Phleum pratense	Worm	alive		Greenhouse	4			4	4	0		0
H5	2013-07-12	4	Poa trivialis	Worm	alive		Greenhouse	3			9	9	0		0
H5	2013-07-12	4	Plantago lanceolata	Worm	alive		Greenhouse	6			7	7	0		0
H5	2013-07-12	4	Bellis perennis	Worm	alive		Greenhouse	5			3	3	0		0
H5	2013-07-12	4	Trifolium repens	Worm	alive		Greenhouse	1			12	12	0		0
H5	2013-07-12	4	Medicago varia Mart.	Worm	alive		Greenhouse	2			15	15	0		0
H5	2013-07-14	6	Phleum pratense	Worm	alive		Greenhouse	4	9.6	9.7	4	5	0		1
H5	2013-07-14	6	Poa trivialis	Worm	alive		Greenhouse	3	9.5	13	9	12	0		3
H5	2013-07-14	6	Plantago lanceolata	Worm	alive		Greenhouse	6	9.5	8.9	7	7	0		0
H5	2013-07-14	6	Bellis perennis	Worm	alive		Greenhouse	5	1.5	2.2	3	3	0		0
H5	2013-07-14	6	Trifolium repens	Worm	alive		Greenhouse	1	5.9	5.9	12	15	0		3
H5	2013-07-14	6	Medicago varia Mart.	Worm	alive		Greenhouse	2	9.9	13.2	15	15	0		0
H5	2013-07-16	8	Phleum pratense	Worm	alive		Greenhouse	4			4	5	0		0
H5	2013-07-16	8	Poa trivialis	Worm	alive		Greenhouse	3			9	12	0		0
H5	2013-07-16	8	Plantago lanceolata	Worm	alive		Greenhouse	6			7	7	0		0
H5	2013-07-16	8	Bellis perennis	Worm	alive		Greenhouse	5			3	3	0		0
H5	2013-07-16	8	Trifolium repens	Worm	alive		Greenhouse	1			12	15	0		0
H5	2013-07-16	8	Medicago varia Mart.	Worm	alive		Greenhouse	2			15	15	0		0
H5	2013-07-18	10	Phleum pratense	Worm	alive		Greenhouse	4			4	5	0		0
H5	2013-07-18	10	Poa trivialis	Worm	alive		Greenhouse	3			9	12	0		0
H5	2013-07-18	10	Plantago lanceolata	Worm	alive		Greenhouse	6			7	7	0		0
H5	2013-07-18	10	Bellis perennis	Worm	alive		Greenhouse	5			3	3	0		0
H5	2013-07-18	10	Trifolium repens	Worm	alive		Greenhouse	1			12	15	0		0
H5	2013-07-18	10	Medicago varia Mart.	Worm	alive		Greenhouse	2			15	15	0		0
H5	2013-07-20	12	Phleum pratense	Worm	alive		Greenhouse	4	9.6	13.1	4	5	0		0
H5	2013-07-20	12	Poa trivialis	Worm	alive		Greenhouse	3	9.5	16.1	9	14	0		2
H5	2013-07-20	12	Plantago lanceolata	Worm	alive		Greenhouse	6	9.5	9.5	7	6	1	desiccated	0
H5	2013-07-20	12	Bellis perennis	Worm	alive		Greenhouse	5	1.5	2.7	3	4	0		1
H5	2013-07-20	12	Trifolium repens	Worm	alive		Greenhouse	1	5.9	6.2	12	13	2	disappeared	0
H5	2013-07-20	12	Medicago varia Mart.	Worm	alive		Greenhouse	2	9.9	14.9	15	24	0		9
H5	2013-07-22	14	Phleum pratense	Worm	alive		Cooled Greenhouse	4			4	5	0		0
H5	2013-07-22	14	Poa trivialis	Worm	alive		Cooled Greenhouse	3			9	14	0		0
H5	2013-07-22	14	Plantago lanceolata	Worm	alive		Cooled Greenhouse	6			7	6	0		0
H5	2013-07-22	14	Bellis perennis	Worm	alive		Cooled Greenhouse	5			3	4	0		0
H5	2013-07-22	14	Trifolium repens	Worm	alive		Cooled Greenhouse	1			12	13	0		0
H5	2013-07-22	14	Medicago varia Mart.	Worm	alive		Cooled Greenhouse	2			15	24	0		0
H5	2013-07-24	16	Phleum pratense	Worm	alive		Cooled Greenhouse	4			4	5	0		0
H5	2013-07-24	16	Poa trivialis	Worm	alive		Cooled Greenhouse	3			9	15	0		1
H5	2013-07-24	16	Plantago lanceolata	Worm	alive		Cooled Greenhouse	6			7	6	0		0	Plantago: 1 leaf 1/3 consumed	1
H5	2013-07-24	16	Bellis perennis	Worm	alive		Cooled Greenhouse	5			3	4	0		0
H5	2013-07-24	16	Trifolium repens	Worm	alive		Cooled Greenhouse	1			12	14	0		1
H5	2013-07-24	16	Medicago varia Mart.	Worm	alive		Cooled Greenhouse	2			15	27	0		3
H5	2013-07-26	18	Phleum pratense	Worm	alive		Cooled Greenhouse	4	9.6	14.8	4	5	0		0		1
H5	2013-07-26	18	Poa trivialis	Worm	alive		Cooled Greenhouse	3	9.5	16.2	9	15	0		0
H5	2013-07-26	18	Plantago lanceolata	Worm	alive		Cooled Greenhouse	6	9.5	9.1	7	6	0		0
H5	2013-07-26	18	Bellis perennis	Worm	alive		Cooled Greenhouse	5	1.5	2.9	3	4	0		0
H5	2013-07-26	18	Trifolium repens	Worm	alive		Cooled Greenhouse	1	5.9	6.6	12	14	0		0
H5	2013-07-26	18	Medicago varia Mart.	Worm	alive		Cooled Greenhouse	2	9.9	14.9	15	27	0		0
H5	2013-07-28	20	Phleum pratense	Worm	alive		Cooled Greenhouse	4			4	5	0		0
H5	2013-07-28	20	Poa trivialis	Worm	alive		Cooled Greenhouse	3			9	15	0		0
H5	2013-07-28	20	Plantago lanceolata	Worm	alive		Cooled Greenhouse	6			7	6	0		0
H5	2013-07-28	20	Bellis perennis	Worm	alive		Cooled Greenhouse	5			3	4	0		0
H5	2013-07-28	20	Trifolium repens	Worm	alive		Cooled Greenhouse	1			12	14	0		0
H5	2013-07-28	20	Medicago varia Mart.	Worm	alive		Cooled Greenhouse	2			15	27	0		0
H5	2013-07-30	22	Phleum pratense	Worm	alive		Cooled Greenhouse	4			4	5	0		0
H5	2013-07-30	22	Poa trivialis	Worm	alive		Cooled Greenhouse	3			9	16	0		1
H5	2013-07-30	22	Plantago lanceolata	Worm	alive		Cooled Greenhouse	6			7	7	0		1	Plantago: 1 leaf 1/3 consumed
H5	2013-07-30	22	Bellis perennis	Worm	alive		Cooled Greenhouse	5			3	5	0		1
H5	2013-07-30	22	Trifolium repens	Worm	alive		Cooled Greenhouse	1			12	16	0		2
H5	2013-07-30	22	Medicago varia Mart.	Worm	alive		Cooled Greenhouse	2			15	30	0		3
H5	2013-08-01	24	Phleum pratense	Worm	alive		Cooled Greenhouse	4	9.6	14.7	4	5	0		0
H5	2013-08-01	24	Poa trivialis	Worm	alive		Cooled Greenhouse	3	9.5	16.2	9	19	0		3
H5	2013-08-01	24	Plantago lanceolata	Worm	alive		Cooled Greenhouse	6	9.5	9.4	7	7	0		0
H5	2013-08-01	24	Bellis perennis	Worm	alive		Cooled Greenhouse	5	1.5	3.8	3	6	0		1
H5	2013-08-01	24	Trifolium repens	Worm	alive		Cooled Greenhouse	1	5.9	8	12	19	0		3
H5	2013-08-01	24	Medicago varia Mart.	Worm	alive		Cooled Greenhouse	2	9.9	14.9	15	30	0		0
H5	2013-08-03	26	Phleum pratense	Worm	alive	4.13	Cooled Greenhouse	4			4	5	0		0
H5	2013-08-03	26	Poa trivialis	Worm	alive	4.13	Cooled Greenhouse	3			9	19	0		0
H5	2013-08-03	26	Plantago lanceolata	Worm	alive	4.13	Cooled Greenhouse	6			7	7	0		0
H5	2013-08-03	26	Bellis perennis	Worm	alive	4.13	Cooled Greenhouse	5			3	6	0		0
H5	2013-08-03	26	Trifolium repens	Worm	alive	4.13	Cooled Greenhouse	1			12	19	0		0
H5	2013-08-03	26	Medicago varia Mart.	Worm	alive	4.13	Cooled Greenhouse	2			15	30	0		0
H6	2013-07-08	0	Phleum pratense	Control	control		Greenhouse	4	11.4	11.4	5	5	0		0
H6	2013-07-08	0	Poa trivialis	Control	control		Greenhouse	6	12.6	12.6	12	12	0		0
H6	2013-07-08	0	Plantago lanceolata	Control	control		Greenhouse	5	7	7	5	5	0		0
H6	2013-07-08	0	Bellis perennis	Control	control		Greenhouse	2	1.7	1.7	6	6	0		0
H6	2013-07-08	0	Trifolium repens	Control	control		Greenhouse	3	3	3	9	9	0		0
H6	2013-07-08	0	Medicago varia Mart.	Control	control		Greenhouse	1	7.6	7.6	12	12	0		0
H6	2013-07-10	2	Phleum pratense	Control	control		Greenhouse	4			5	5	0		0
H6	2013-07-10	2	Poa trivialis	Control	control		Greenhouse	6			12	12	0		0
H6	2013-07-10	2	Plantago lanceolata	Control	control		Greenhouse	5			5	5	0		0
H6	2013-07-10	2	Bellis perennis	Control	control		Greenhouse	2			6	6	0		0
H6	2013-07-10	2	Trifolium repens	Control	control		Greenhouse	3			9	9	0		0
H6	2013-07-10	2	Medicago varia Mart.	Control	control		Greenhouse	1			12	12	0		0
H6	2013-07-12	4	Phleum pratense	Control	control		Greenhouse	4			5	5	0		0
H6	2013-07-12	4	Poa trivialis	Control	control		Greenhouse	6			12	12	0		0
H6	2013-07-12	4	Plantago lanceolata	Control	control		Greenhouse	5			5	5	0		0
H6	2013-07-12	4	Bellis perennis	Control	control		Greenhouse	2			6	6	0		0
H6	2013-07-12	4	Trifolium repens	Control	control		Greenhouse	3			9	9	0		0
H6	2013-07-12	4	Medicago varia Mart.	Control	control		Greenhouse	1			12	12	0		0
H6	2013-07-14	6	Phleum pratense	Control	control		Greenhouse	4	11.4	12.5	5	6	0		1
H6	2013-07-14	6	Poa trivialis	Control	control		Greenhouse	6	12.6	16	12	19	0		7
H6	2013-07-14	6	Plantago lanceolata	Control	control		Greenhouse	5	7	7.8	5	6	0		1
H6	2013-07-14	6	Bellis perennis	Control	control		Greenhouse	2	1.7	3.5	6	5	1	disappeared	0
H6	2013-07-14	6	Trifolium repens	Control	control		Greenhouse	3	3	4	9	8	1	disappeared	0
H6	2013-07-14	6	Medicago varia Mart.	Control	control		Greenhouse	1	7.6	11.1	12	13	0		1
H6	2013-07-16	8	Phleum pratense	Control	control		Greenhouse	4			5	6	0		0
H6	2013-07-16	8	Poa trivialis	Control	control		Greenhouse	6			12	19	0		0
H6	2013-07-16	8	Plantago lanceolata	Control	control		Greenhouse	5			5	6	0		0
H6	2013-07-16	8	Bellis perennis	Control	control		Greenhouse	2			6	5	0		0
H6	2013-07-16	8	Trifolium repens	Control	control		Greenhouse	3			9	8	0		0
H6	2013-07-16	8	Medicago varia Mart.	Control	control		Greenhouse	1			12	13	0		0
H6	2013-07-18	10	Phleum pratense	Control	control		Greenhouse	4			5	6	0		0
H6	2013-07-18	10	Poa trivialis	Control	control		Greenhouse	6			12	19	0		0
H6	2013-07-18	10	Plantago lanceolata	Control	control		Greenhouse	5			5	6	0		0
H6	2013-07-18	10	Bellis perennis	Control	control		Greenhouse	2			6	5	0		0
H6	2013-07-18	10	Trifolium repens	Control	control		Greenhouse	3			9	8	0		0
H6	2013-07-18	10	Medicago varia Mart.	Control	control		Greenhouse	1			12	13	0		0
H6	2013-07-20	12	Phleum pratense	Control	control		Greenhouse	4	11.4	16	5	6	0		0
H6	2013-07-20	12	Poa trivialis	Control	control		Greenhouse	6	12.6	19.7	12	21	0		2
H6	2013-07-20	12	Plantago lanceolata	Control	control		Greenhouse	5	7	9.8	5	7	0		1
H6	2013-07-20	12	Bellis perennis	Control	control		Greenhouse	2	1.7	4.4	6	6	0		1
H6	2013-07-20	12	Trifolium repens	Control	control		Greenhouse	3	3	6.8	9	12	0		4
H6	2013-07-20	12	Medicago varia Mart.	Control	control		Greenhouse	1	7.6	19.2	12	22	0		9
H6	2013-07-22	14	Phleum pratense	Control	control		Cooled Greenhouse	4			5	6	0		0
H6	2013-07-22	14	Poa trivialis	Control	control		Cooled Greenhouse	6			12	21	0		0
H6	2013-07-22	14	Plantago lanceolata	Control	control		Cooled Greenhouse	5			5	7	0		0
H6	2013-07-22	14	Bellis perennis	Control	control		Cooled Greenhouse	2			6	6	0		0
H6	2013-07-22	14	Trifolium repens	Control	control		Cooled Greenhouse	3			9	12	0		0
H6	2013-07-22	14	Medicago varia Mart.	Control	control		Cooled Greenhouse	1			12	22	0		0
H6	2013-07-24	16	Phleum pratense	Control	control		Cooled Greenhouse	4			5	6	0		0
H6	2013-07-24	16	Poa trivialis	Control	control		Cooled Greenhouse	6			12	28	0		7
H6	2013-07-24	16	Plantago lanceolata	Control	control		Cooled Greenhouse	5			5	6	1	disappeared	0
H6	2013-07-24	16	Bellis perennis	Control	control		Cooled Greenhouse	2			6	7	0		1
H6	2013-07-24	16	Trifolium repens	Control	control		Cooled Greenhouse	3			9	15	0		3
H6	2013-07-24	16	Medicago varia Mart.	Control	control		Cooled Greenhouse	1			12	25	0		3
H6	2013-07-26	18	Phleum pratense	Control	control		Cooled Greenhouse	4	11.4	19.2	5	6	0		0
H6	2013-07-26	18	Poa trivialis	Control	control		Cooled Greenhouse	6	12.6	20.5	12	28	0		0
H6	2013-07-26	18	Plantago lanceolata	Control	control		Cooled Greenhouse	5	7	10.9	5	6	0		0
H6	2013-07-26	18	Bellis perennis	Control	control		Cooled Greenhouse	2	1.7	4.5	6	7	0		0
H6	2013-07-26	18	Trifolium repens	Control	control		Cooled Greenhouse	3	3	8	9	15	0		0
H6	2013-07-26	18	Medicago varia Mart.	Control	control		Cooled Greenhouse	1	7.6	23.2	12	25	0		0
H6	2013-07-28	20	Phleum pratense	Control	control		Cooled Greenhouse	4			5	6	0		0
H6	2013-07-28	20	Poa trivialis	Control	control		Cooled Greenhouse	6			12	28	0		0
H6	2013-07-28	20	Plantago lanceolata	Control	control		Cooled Greenhouse	5			5	6	0		0
H6	2013-07-28	20	Bellis perennis	Control	control		Cooled Greenhouse	2			6	7	0		0
H6	2013-07-28	20	Trifolium repens	Control	control		Cooled Greenhouse	3			9	15	0		0
H6	2013-07-28	20	Medicago varia Mart.	Control	control		Cooled Greenhouse	1			12	25	0		0
H6	2013-07-30	22	Phleum pratense	Control	control		Cooled Greenhouse	4			5	6	0		0
H6	2013-07-30	22	Poa trivialis	Control	control		Cooled Greenhouse	6			12	22	6	desiccated	0
H6	2013-07-30	22	Plantago lanceolata	Control	control		Cooled Greenhouse	5			5	6	0		0
H6	2013-07-30	22	Bellis perennis	Control	control		Cooled Greenhouse	2			6	7	0		0
H6	2013-07-30	22	Trifolium repens	Control	control		Cooled Greenhouse	3			9	13	2	disappeared	0
H6	2013-07-30	22	Medicago varia Mart.	Control	control		Cooled Greenhouse	1			12	31	0		6
H6	2013-08-01	24	Phleum pratense	Control	control		Cooled Greenhouse	4	11.4	20.7	5	7	0		1
H6	2013-08-01	24	Poa trivialis	Control	control		Cooled Greenhouse	6	12.6	20.1	12	19	3	disappeared	0
H6	2013-08-01	24	Plantago lanceolata	Control	control		Cooled Greenhouse	5	7	10.8	5	6	0		0
H6	2013-08-01	24	Bellis perennis	Control	control		Cooled Greenhouse	2	1.7	5.2	6	8	0		1
H6	2013-08-01	24	Trifolium repens	Control	control		Cooled Greenhouse	3	3	8.3	9	16	0		3
H6	2013-08-01	24	Medicago varia Mart.	Control	control		Cooled Greenhouse	1	7.6	24.6	12	40	0		9
H6	2013-08-03	26	Phleum pratense	Control	control		Cooled Greenhouse	4			5	7	0		0
H6	2013-08-03	26	Poa trivialis	Control	control		Cooled Greenhouse	6			12	19	0		0
H6	2013-08-03	26	Plantago lanceolata	Control	control		Cooled Greenhouse	5			5	6	0		0
H6	2013-08-03	26	Bellis perennis	Control	control		Cooled Greenhouse	2			6	8	0		0
H6	2013-08-03	26	Trifolium repens	Control	control		Cooled Greenhouse	3			9	16	0		0
H6	2013-08-03	26	Medicago varia Mart.	Control	control		Cooled Greenhouse	1			12	40	0		0
H7	2013-07-08	0	Phleum pratense	Worm	alive	5.75	Greenhouse	6	15.4	15.4	5	5	0		0
H7	2013-07-08	0	Poa trivialis	Worm	alive	5.75	Greenhouse	4	12.6	12.6	19	19	0		0
H7	2013-07-08	0	Plantago lanceolata	Worm	alive	5.75	Greenhouse	2	6.8	6.8	5	5	0		0
H7	2013-07-08	0	Bellis perennis	Worm	alive	5.75	Greenhouse	3	1.7	1.7	4	4	0		0
H7	2013-07-08	0	Trifolium repens	Worm	alive	5.75	Greenhouse	1	5.3	5.3	12	12	0		0
H7	2013-07-08	0	Medicago varia Mart.	Worm	alive	5.75	Greenhouse	5	4.5	4.5	11	11	0		0
H7	2013-07-10	2	Phleum pratense	Worm	alive		Greenhouse	6			5	5	0		0
H7	2013-07-10	2	Poa trivialis	Worm	alive		Greenhouse	4			19	19	0		0
H7	2013-07-10	2	Plantago lanceolata	Worm	alive		Greenhouse	2			5	5	0		0
H7	2013-07-10	2	Bellis perennis	Worm	alive		Greenhouse	3			4	4	0		0
H7	2013-07-10	2	Trifolium repens	Worm	alive		Greenhouse	1			12	12	0		0
H7	2013-07-10	2	Medicago varia Mart.	Worm	alive		Greenhouse	5			11	11	0		0
H7	2013-07-12	4	Phleum pratense	Worm	alive		Greenhouse	6			5	5	0		0
H7	2013-07-12	4	Poa trivialis	Worm	alive		Greenhouse	4			19	19	0		0
H7	2013-07-12	4	Plantago lanceolata	Worm	alive		Greenhouse	2			5	5	0		0
H7	2013-07-12	4	Bellis perennis	Worm	alive		Greenhouse	3			4	4	0		0
H7	2013-07-12	4	Trifolium repens	Worm	alive		Greenhouse	1			12	12	0		0
H7	2013-07-12	4	Medicago varia Mart.	Worm	alive		Greenhouse	5			11	11	0		0
H7	2013-07-14	6	Phleum pratense	Worm	alive		Greenhouse	6	15.4	15.1	5	4	1	desiccated	0
H7	2013-07-14	6	Poa trivialis	Worm	alive		Greenhouse	4	12.6	12	19	21	0		2
H7	2013-07-14	6	Plantago lanceolata	Worm	alive		Greenhouse	2	6.8	7.3	5	5	0		0
H7	2013-07-14	6	Bellis perennis	Worm	alive		Greenhouse	3	1.7	2.9	4	6	0		2
H7	2013-07-14	6	Trifolium repens	Worm	alive		Greenhouse	1	5.3	5.9	12	12	0		0
H7	2013-07-14	6	Medicago varia Mart.	Worm	alive		Greenhouse	5	4.5	8.2	11	14	0		3
H7	2013-07-16	8	Phleum pratense	Worm	alive		Greenhouse	6			5	4	0		0
H7	2013-07-16	8	Poa trivialis	Worm	alive		Greenhouse	4			19	21	0		0
H7	2013-07-16	8	Plantago lanceolata	Worm	alive		Greenhouse	2			5	5	0		0
H7	2013-07-16	8	Bellis perennis	Worm	alive		Greenhouse	3			4	6	0		0
H7	2013-07-16	8	Trifolium repens	Worm	alive		Greenhouse	1			12	12	0		0
H7	2013-07-16	8	Medicago varia Mart.	Worm	alive		Greenhouse	5			11	14	0		0
H7	2013-07-18	10	Phleum pratense	Worm	alive		Greenhouse	6			5	4	0		0
H7	2013-07-18	10	Poa trivialis	Worm	alive		Greenhouse	4			19	21	0		0
H7	2013-07-18	10	Plantago lanceolata	Worm	alive		Greenhouse	2			5	5	0		0
H7	2013-07-18	10	Bellis perennis	Worm	alive		Greenhouse	3			4	6	0		0
H7	2013-07-18	10	Trifolium repens	Worm	alive		Greenhouse	1			12	12	0		0
H7	2013-07-18	10	Medicago varia Mart.	Worm	alive		Greenhouse	5			11	14	0		0
H7	2013-07-20	12	Phleum pratense	Worm	alive		Greenhouse	6	15.4	15	5	5	0		1
H7	2013-07-20	12	Poa trivialis	Worm	alive		Greenhouse	4	12.6	17.9	19	24	0		3
H7	2013-07-20	12	Plantago lanceolata	Worm	alive		Greenhouse	2	6.8	8.8	5	6	0		1
H7	2013-07-20	12	Bellis perennis	Worm	alive		Greenhouse	3	1.7	4	4	5	1	disappeared	0
H7	2013-07-20	12	Trifolium repens	Worm	alive		Greenhouse	1	5.3	7.9	12	13	0		1
H7	2013-07-20	12	Medicago varia Mart.	Worm	alive		Greenhouse	5	4.5	11	11	18	0		4
H7	2013-07-22	14	Phleum pratense	Worm	alive		Cooled Greenhouse	6			5	5	0		0
H7	2013-07-22	14	Poa trivialis	Worm	alive		Cooled Greenhouse	4			19	24	0		0
H7	2013-07-22	14	Plantago lanceolata	Worm	alive		Cooled Greenhouse	2			5	6	0		0
H7	2013-07-22	14	Bellis perennis	Worm	alive		Cooled Greenhouse	3			4	5	0		0
H7	2013-07-22	14	Trifolium repens	Worm	alive		Cooled Greenhouse	1			12	13	0		0
H7	2013-07-22	14	Medicago varia Mart.	Worm	alive		Cooled Greenhouse	5			11	18	0		0
H7	2013-07-24	16	Phleum pratense	Worm	alive		Cooled Greenhouse	6			5	5	0		0
H7	2013-07-24	16	Poa trivialis	Worm	alive		Cooled Greenhouse	4			19	28	0		4
H7	2013-07-24	16	Plantago lanceolata	Worm	alive		Cooled Greenhouse	2			5	6	0		0
H7	2013-07-24	16	Bellis perennis	Worm	alive		Cooled Greenhouse	3			4	6	0		1
H7	2013-07-24	16	Trifolium repens	Worm	alive		Cooled Greenhouse	1			12	13	0		0
H7	2013-07-24	16	Medicago varia Mart.	Worm	alive		Cooled Greenhouse	5			11	19	0		1
H7	2013-07-26	18	Phleum pratense	Worm	alive		Cooled Greenhouse	6	15.4	14.2	5	5	0		0
H7	2013-07-26	18	Poa trivialis	Worm	alive		Cooled Greenhouse	4	12.6	22.3	19	28	0		0
H7	2013-07-26	18	Plantago lanceolata	Worm	alive		Cooled Greenhouse	2	6.8	9.2	5	6	0		0
H7	2013-07-26	18	Bellis perennis	Worm	alive		Cooled Greenhouse	3	1.7	4.4	4	6	0		0
H7	2013-07-26	18	Trifolium repens	Worm	alive		Cooled Greenhouse	1	5.3	8.2	12	13	0		0
H7	2013-07-26	18	Medicago varia Mart.	Worm	alive		Cooled Greenhouse	5	4.5	11.4	11	19	0		0
H7	2013-07-28	20	Phleum pratense	Worm	alive		Cooled Greenhouse	6			5	5	0		0
H7	2013-07-28	20	Poa trivialis	Worm	alive		Cooled Greenhouse	4			19	28	0		0
H7	2013-07-28	20	Plantago lanceolata	Worm	alive		Cooled Greenhouse	2			5	6	0		0
H7	2013-07-28	20	Bellis perennis	Worm	alive		Cooled Greenhouse	3			4	6	0		0
H7	2013-07-28	20	Trifolium repens	Worm	alive		Cooled Greenhouse	1			12	13	0		0
H7	2013-07-28	20	Medicago varia Mart.	Worm	alive		Cooled Greenhouse	5			11	19	0		0
H7	2013-07-30	22	Phleum pratense	Worm	alive		Cooled Greenhouse	6			5	5	0		0	Phleum: 1 leaf 1/3 consumed
H7	2013-07-30	22	Poa trivialis	Worm	alive		Cooled Greenhouse	4			19	45	0		17
H7	2013-07-30	22	Plantago lanceolata	Worm	alive		Cooled Greenhouse	2			5	6	0		0
H7	2013-07-30	22	Bellis perennis	Worm	alive		Cooled Greenhouse	3			4	7	0		1
H7	2013-07-30	22	Trifolium repens	Worm	alive		Cooled Greenhouse	1			12	16	0		3
H7	2013-07-30	22	Medicago varia Mart.	Worm	alive		Cooled Greenhouse	5			11	22	0		3
H7	2013-08-01	24	Phleum pratense	Worm	alive		Cooled Greenhouse	6	15.4	16.1	5	5	0		0
H7	2013-08-01	24	Poa trivialis	Worm	alive		Cooled Greenhouse	4	12.6	24.6	19	53	0		8
H7	2013-08-01	24	Plantago lanceolata	Worm	alive		Cooled Greenhouse	2	6.8	9.2	5	5	1	disappeared	0
H7	2013-08-01	24	Bellis perennis	Worm	alive		Cooled Greenhouse	3	1.7	4.3	4	7	0		0
H7	2013-08-01	24	Trifolium repens	Worm	alive		Cooled Greenhouse	1	5.3	8.1	12	16	0		0
H7	2013-08-01	24	Medicago varia Mart.	Worm	alive		Cooled Greenhouse	5	4.5	11.6	11	25	0		3
H7	2013-08-03	26	Phleum pratense	Worm	alive	3.8	Cooled Greenhouse	6			5	5	0		0
H7	2013-08-03	26	Poa trivialis	Worm	alive	3.8	Cooled Greenhouse	4			19	53	0		0
H7	2013-08-03	26	Plantago lanceolata	Worm	alive	3.8	Cooled Greenhouse	2			5	5	0		0
H7	2013-08-03	26	Bellis perennis	Worm	alive	3.8	Cooled Greenhouse	3			4	7	0		0
H7	2013-08-03	26	Trifolium repens	Worm	alive	3.8	Cooled Greenhouse	1			12	16	0		0
H7	2013-08-03	26	Medicago varia Mart.	Worm	alive	3.8	Cooled Greenhouse	5			11	25	0		0
H8	2013-07-08	0	Phleum pratense	Control	control		Greenhouse	3	12	12	5	5	0		0
H8	2013-07-08	0	Poa trivialis	Control	control		Greenhouse	1	9.1	9.1	8	8	0		0
H8	2013-07-08	0	Plantago lanceolata	Control	control		Greenhouse	4	8.2	8.2	7	7	0		0
H8	2013-07-08	0	Bellis perennis	Control	control		Greenhouse	6	2	2	6	6	0		0
H8	2013-07-08	0	Trifolium repens	Control	control		Greenhouse	2	2.3	2.3	9	9	0		0
H8	2013-07-08	0	Medicago varia Mart.	Control	control		Greenhouse	5	5.7	5.7	13	13	0		0
H8	2013-07-10	2	Phleum pratense	Control	control		Greenhouse	3			5	5	0		0
H8	2013-07-10	2	Poa trivialis	Control	control		Greenhouse	1			8	8	0		0
H8	2013-07-10	2	Plantago lanceolata	Control	control		Greenhouse	4			7	7	0		0
H8	2013-07-10	2	Bellis perennis	Control	control		Greenhouse	6			6	6	0		0
H8	2013-07-10	2	Trifolium repens	Control	control		Greenhouse	2			9	9	0		0
H8	2013-07-10	2	Medicago varia Mart.	Control	control		Greenhouse	5			13	13	0		0
H8	2013-07-12	4	Phleum pratense	Control	control		Greenhouse	3			5	5	0		0
H8	2013-07-12	4	Poa trivialis	Control	control		Greenhouse	1			8	8	0		0
H8	2013-07-12	4	Plantago lanceolata	Control	control		Greenhouse	4			7	7	0		0
H8	2013-07-12	4	Bellis perennis	Control	control		Greenhouse	6			6	6	0		0
H8	2013-07-12	4	Trifolium repens	Control	control		Greenhouse	2			9	9	0		0
H8	2013-07-12	4	Medicago varia Mart.	Control	control		Greenhouse	5			13	13	0		0
H8	2013-07-14	6	Phleum pratense	Control	control		Greenhouse	3	12	11.7	5	5	0		0
H8	2013-07-14	6	Poa trivialis	Control	control		Greenhouse	1	9.1	12.1	8	11	0		3
H8	2013-07-14	6	Plantago lanceolata	Control	control		Greenhouse	4	8.2	5	7	7	0		0
H8	2013-07-14	6	Bellis perennis	Control	control		Greenhouse	6	2	2.7	6	7	0		1
H8	2013-07-14	6	Trifolium repens	Control	control		Greenhouse	2	2.3	2	9	9	0		0
H8	2013-07-14	6	Medicago varia Mart.	Control	control		Greenhouse	5	5.7	6.1	13	16	0		3
H8	2013-07-16	8	Phleum pratense	Control	control		Greenhouse	3			5	5	0		0
H8	2013-07-16	8	Poa trivialis	Control	control		Greenhouse	1			8	11	0		0
H8	2013-07-16	8	Plantago lanceolata	Control	control		Greenhouse	4			7	7	0		0
H8	2013-07-16	8	Bellis perennis	Control	control		Greenhouse	6			6	7	0		0
H8	2013-07-16	8	Trifolium repens	Control	control		Greenhouse	2			9	9	0		0
H8	2013-07-16	8	Medicago varia Mart.	Control	control		Greenhouse	5			13	16	0		0
H8	2013-07-18	10	Phleum pratense	Control	control		Greenhouse	3			5	5	0		0
H8	2013-07-18	10	Poa trivialis	Control	control		Greenhouse	1			8	11	0		0
H8	2013-07-18	10	Plantago lanceolata	Control	control		Greenhouse	4			7	7	0		0
H8	2013-07-18	10	Bellis perennis	Control	control		Greenhouse	6			6	7	0		0
H8	2013-07-18	10	Trifolium repens	Control	control		Greenhouse	2			9	9	0		0
H8	2013-07-18	10	Medicago varia Mart.	Control	control		Greenhouse	5			13	16	0		0
H8	2013-07-20	12	Phleum pratense	Control	control		Greenhouse	3	12	14.7	5	6	0		1
H8	2013-07-20	12	Poa trivialis	Control	control		Greenhouse	1	9.1	15.5	8	16	0		5
H8	2013-07-20	12	Plantago lanceolata	Control	control		Greenhouse	4	8.2	8.1	7	6	1	desiccated	0
H8	2013-07-20	12	Bellis perennis	Control	control		Greenhouse	6	2	3.6	6	8	0		1
H8	2013-07-20	12	Trifolium repens	Control	control		Greenhouse	2	2.3	3.6	9	12	0		3
H8	2013-07-20	12	Medicago varia Mart.	Control	control		Greenhouse	5	5.7	6.6	13	16	0		0
H8	2013-07-22	14	Phleum pratense	Control	control		Cooled Greenhouse	3			5	6	0		0
H8	2013-07-22	14	Poa trivialis	Control	control		Cooled Greenhouse	1			8	16	0		0
H8	2013-07-22	14	Plantago lanceolata	Control	control		Cooled Greenhouse	4			7	6	0		0
H8	2013-07-22	14	Bellis perennis	Control	control		Cooled Greenhouse	6			6	8	0		0
H8	2013-07-22	14	Trifolium repens	Control	control		Cooled Greenhouse	2			9	12	0		0
H8	2013-07-22	14	Medicago varia Mart.	Control	control		Cooled Greenhouse	5			13	16	0		0
H8	2013-07-24	16	Phleum pratense	Control	control		Cooled Greenhouse	3			5	5	1	desiccated	0
H8	2013-07-24	16	Poa trivialis	Control	control		Cooled Greenhouse	1			8	17	0		1
H8	2013-07-24	16	Plantago lanceolata	Control	control		Cooled Greenhouse	4			7	6	0		0
H8	2013-07-24	16	Bellis perennis	Control	control		Cooled Greenhouse	6			6	8	0		0
H8	2013-07-24	16	Trifolium repens	Control	control		Cooled Greenhouse	2			9	12	0		0
H8	2013-07-24	16	Medicago varia Mart.	Control	control		Cooled Greenhouse	5			13	22	0		6
H8	2013-07-26	18	Phleum pratense	Control	control		Cooled Greenhouse	3	12	14.1	5	5	0		0
H8	2013-07-26	18	Poa trivialis	Control	control		Cooled Greenhouse	1	9.1	17.2	8	17	0		0
H8	2013-07-26	18	Plantago lanceolata	Control	control		Cooled Greenhouse	4	8.2	8	7	6	0		0
H8	2013-07-26	18	Bellis perennis	Control	control		Cooled Greenhouse	6	2	3.3	6	8	0		0
H8	2013-07-26	18	Trifolium repens	Control	control		Cooled Greenhouse	2	2.3	3.6	9	12	0		0
H8	2013-07-26	18	Medicago varia Mart.	Control	control		Cooled Greenhouse	5	5.7	6.8	13	22	0		0
H8	2013-07-28	20	Phleum pratense	Control	control		Cooled Greenhouse	3			5	5	0		0
H8	2013-07-28	20	Poa trivialis	Control	control		Cooled Greenhouse	1			8	17	0		0
H8	2013-07-28	20	Plantago lanceolata	Control	control		Cooled Greenhouse	4			7	6	0		0
H8	2013-07-28	20	Bellis perennis	Control	control		Cooled Greenhouse	6			6	8	0		0
H8	2013-07-28	20	Trifolium repens	Control	control		Cooled Greenhouse	2			9	12	0		0
H8	2013-07-28	20	Medicago varia Mart.	Control	control		Cooled Greenhouse	5			13	22	0		0
H8	2013-07-30	22	Phleum pratense	Control	control		Cooled Greenhouse	3			5	6	0		1
H8	2013-07-30	22	Poa trivialis	Control	control		Cooled Greenhouse	1			8	18	0		1
H8	2013-07-30	22	Plantago lanceolata	Control	control		Cooled Greenhouse	4			7	6	0		0
H8	2013-07-30	22	Bellis perennis	Control	control		Cooled Greenhouse	6			6	7	1	desiccated	0
H8	2013-07-30	22	Trifolium repens	Control	control		Cooled Greenhouse	2			9	10	2	desiccated	0
H8	2013-07-30	22	Medicago varia Mart.	Control	control		Cooled Greenhouse	5			13	22	0		0
H8	2013-08-01	24	Phleum pratense	Control	control		Cooled Greenhouse	3	12	15.2	5	6	0		0
H8	2013-08-01	24	Poa trivialis	Control	control		Cooled Greenhouse	1	9.1	17.1	8	17	1	disappeared	0
H8	2013-08-01	24	Plantago lanceolata	Control	control		Cooled Greenhouse	4	8.2	8	7	6	0		0
H8	2013-08-01	24	Bellis perennis	Control	control		Cooled Greenhouse	6	2	4.3	6	8	0		1
H8	2013-08-01	24	Trifolium repens	Control	control		Cooled Greenhouse	2	2.3	4.4	9	13	0		3
H8	2013-08-01	24	Medicago varia Mart.	Control	control		Cooled Greenhouse	5	5.7	7.1	13	22	0		0
H8	2013-08-03	26	Phleum pratense	Control	control		Cooled Greenhouse	3			5	6	0		0
H8	2013-08-03	26	Poa trivialis	Control	control		Cooled Greenhouse	1			8	17	0		0
H8	2013-08-03	26	Plantago lanceolata	Control	control		Cooled Greenhouse	4			7	6	0		0
H8	2013-08-03	26	Bellis perennis	Control	control		Cooled Greenhouse	6			6	8	0		0
H8	2013-08-03	26	Trifolium repens	Control	control		Cooled Greenhouse	2			9	13	0		0
H8	2013-08-03	26	Medicago varia Mart.	Control	control		Cooled Greenhouse	5			13	22	0		0
H9	2013-07-08	0	Phleum pratense	Worm	dead	4.6	Greenhouse	6	11.4	11.4	5	5	0		0
H9	2013-07-08	0	Poa trivialis	Worm	dead	4.6	Greenhouse	3	14.4	14.4	7	7	0		0
H9	2013-07-08	0	Plantago lanceolata	Worm	dead	4.6	Greenhouse	1	9.3	9.3	6	6	0		0
H9	2013-07-08	0	Bellis perennis	Worm	dead	4.6	Greenhouse	5	1.8	1.8	5	5	0		0
H9	2013-07-08	0	Trifolium repens	Worm	dead	4.6	Greenhouse	2	2.5	2.5	7	7	0		0
H9	2013-07-08	0	Medicago varia Mart.	Worm	dead	4.6	Greenhouse	4	5.2	5.2	9	9	0		0
H9	2013-07-10	2	Phleum pratense	Worm	dead		Greenhouse	6			5	5	0		0
H9	2013-07-10	2	Poa trivialis	Worm	dead		Greenhouse	3			7	7	0		0
H9	2013-07-10	2	Plantago lanceolata	Worm	dead		Greenhouse	1			6	6	0		0
H9	2013-07-10	2	Bellis perennis	Worm	dead		Greenhouse	5			5	5	0		0
H9	2013-07-10	2	Trifolium repens	Worm	dead		Greenhouse	2			7	7	0		0
H9	2013-07-10	2	Medicago varia Mart.	Worm	dead		Greenhouse	4			9	9	0		0
H9	2013-07-12	4	Phleum pratense	Worm	dead		Greenhouse	6			5	5	0		0
H9	2013-07-12	4	Poa trivialis	Worm	dead		Greenhouse	3			7	7	0		0
H9	2013-07-12	4	Plantago lanceolata	Worm	dead		Greenhouse	1			6	6	0		0
H9	2013-07-12	4	Bellis perennis	Worm	dead		Greenhouse	5			5	5	0		0
H9	2013-07-12	4	Trifolium repens	Worm	dead		Greenhouse	2			7	7	0		0
H9	2013-07-12	4	Medicago varia Mart.	Worm	dead		Greenhouse	4			9	9	0		0
H9	2013-07-14	6	Phleum pratense	Worm	dead		Greenhouse	6	11.4	10.8	5	5	0		0
H9	2013-07-14	6	Poa trivialis	Worm	dead		Greenhouse	3	14.4	15.3	7	9	0		2
H9	2013-07-14	6	Plantago lanceolata	Worm	dead		Greenhouse	1	9.3	8.6	6	4	2	desiccated	0
H9	2013-07-14	6	Bellis perennis	Worm	dead		Greenhouse	5	1.8	1.6	5	4	1	desiccated	0
H9	2013-07-14	6	Trifolium repens	Worm	dead		Greenhouse	2	2.5	2.7	7	7	0		0
H9	2013-07-14	6	Medicago varia Mart.	Worm	dead		Greenhouse	4	5.2	3.3	9	9	0		0
H9	2013-07-16	8	Phleum pratense	Worm	dead		Greenhouse	6			5	5	0		0
H9	2013-07-16	8	Poa trivialis	Worm	dead		Greenhouse	3			7	9	0		0
H9	2013-07-16	8	Plantago lanceolata	Worm	dead		Greenhouse	1			6	4	0		0
H9	2013-07-16	8	Bellis perennis	Worm	dead		Greenhouse	5			5	4	0		0
H9	2013-07-16	8	Trifolium repens	Worm	dead		Greenhouse	2			7	7	0		0
H9	2013-07-16	8	Medicago varia Mart.	Worm	dead		Greenhouse	4			9	9	0		0
H9	2013-07-18	10	Phleum pratense	Worm	dead		Greenhouse	6			5	5	0		0
H9	2013-07-18	10	Poa trivialis	Worm	dead		Greenhouse	3			7	9	0		0
H9	2013-07-18	10	Plantago lanceolata	Worm	dead		Greenhouse	1			6	4	0		0
H9	2013-07-18	10	Bellis perennis	Worm	dead		Greenhouse	5			5	4	0		0
H9	2013-07-18	10	Trifolium repens	Worm	dead		Greenhouse	2			7	7	0		0
H9	2013-07-18	10	Medicago varia Mart.	Worm	dead		Greenhouse	4			9	9	0		0
H9	2013-07-20	12	Phleum pratense	Worm	dead		Greenhouse	6	11.4	11.8	5	6	0		1
H9	2013-07-20	12	Poa trivialis	Worm	dead		Greenhouse	3	14.4	16.6	7	9	0		0
H9	2013-07-20	12	Plantago lanceolata	Worm	dead		Greenhouse	1	9.3	8.7	6	4	0		0
H9	2013-07-20	12	Bellis perennis	Worm	dead		Greenhouse	5	1.8	2.1	5	5	0		1
H9	2013-07-20	12	Trifolium repens	Worm	dead		Greenhouse	2	2.5	4.6	7	10	0		3
H9	2013-07-20	12	Medicago varia Mart.	Worm	dead		Greenhouse	4	5.2	4.5	9	13	0		4
H9	2013-07-22	14	Phleum pratense	Worm	dead		Cooled Greenhouse	6			5	6	0		0
H9	2013-07-22	14	Poa trivialis	Worm	dead		Cooled Greenhouse	3			7	9	0		0
H9	2013-07-22	14	Plantago lanceolata	Worm	dead		Cooled Greenhouse	1			6	4	0		0
H9	2013-07-22	14	Bellis perennis	Worm	dead		Cooled Greenhouse	5			5	5	0		0
H9	2013-07-22	14	Trifolium repens	Worm	dead		Cooled Greenhouse	2			7	10	0		0
H9	2013-07-22	14	Medicago varia Mart.	Worm	dead		Cooled Greenhouse	4			9	13	0		0
H9	2013-07-24	16	Phleum pratense	Worm	dead		Cooled Greenhouse	6			5	6	0		0
H9	2013-07-24	16	Poa trivialis	Worm	dead		Cooled Greenhouse	3			7	12	0		3
H9	2013-07-24	16	Plantago lanceolata	Worm	dead		Cooled Greenhouse	1			6	4	0		0
H9	2013-07-24	16	Bellis perennis	Worm	dead		Cooled Greenhouse	5			5	6	0		1
H9	2013-07-24	16	Trifolium repens	Worm	dead		Cooled Greenhouse	2			7	13	0		3
H9	2013-07-24	16	Medicago varia Mart.	Worm	dead		Cooled Greenhouse	4			9	13	0		0
H9	2013-07-26	18	Phleum pratense	Worm	dead		Cooled Greenhouse	6	11.4	12.1	5	6	0		0
H9	2013-07-26	18	Poa trivialis	Worm	dead		Cooled Greenhouse	3	14.4	17.8	7	12	0		0
H9	2013-07-26	18	Plantago lanceolata	Worm	dead		Cooled Greenhouse	1	9.3	8.8	6	4	0		0
H9	2013-07-26	18	Bellis perennis	Worm	dead		Cooled Greenhouse	5	1.8	3	5	6	0		0
H9	2013-07-26	18	Trifolium repens	Worm	dead		Cooled Greenhouse	2	2.5	5.8	7	13	0		0
H9	2013-07-26	18	Medicago varia Mart.	Worm	dead		Cooled Greenhouse	4	5.2	5.6	9	13	0		0
H9	2013-07-28	20	Phleum pratense	Worm	dead		Cooled Greenhouse	6			5	6	0		0
H9	2013-07-28	20	Poa trivialis	Worm	dead		Cooled Greenhouse	3			7	12	0		0
H9	2013-07-28	20	Plantago lanceolata	Worm	dead		Cooled Greenhouse	1			6	4	0		0
H9	2013-07-28	20	Bellis perennis	Worm	dead		Cooled Greenhouse	5			5	6	0		0
H9	2013-07-28	20	Trifolium repens	Worm	dead		Cooled Greenhouse	2			7	13	0		0
H9	2013-07-28	20	Medicago varia Mart.	Worm	dead		Cooled Greenhouse	4			9	13	0		0
H9	2013-07-30	22	Phleum pratense	Worm	dead		Cooled Greenhouse	6			5	7	0		1
H9	2013-07-30	22	Poa trivialis	Worm	dead		Cooled Greenhouse	3			7	12	0		0
H9	2013-07-30	22	Plantago lanceolata	Worm	dead		Cooled Greenhouse	1			6	5	0		1
H9	2013-07-30	22	Bellis perennis	Worm	dead		Cooled Greenhouse	5			5	6	0		0
H9	2013-07-30	22	Trifolium repens	Worm	dead		Cooled Greenhouse	2			7	13	0		0
H9	2013-07-30	22	Medicago varia Mart.	Worm	dead		Cooled Greenhouse	4			9	16	0		3
H9	2013-08-01	24	Phleum pratense	Worm	dead		Cooled Greenhouse	6	11.4	12.3	5	7	0		0
H9	2013-08-01	24	Poa trivialis	Worm	dead		Cooled Greenhouse	3	14.4	17.6	7	13	0		0
H9	2013-08-01	24	Plantago lanceolata	Worm	dead		Cooled Greenhouse	1	9.3	8.8	6	5	0		0
H9	2013-08-01	24	Bellis perennis	Worm	dead		Cooled Greenhouse	5	1.8	3.9	5	7	0		1
H9	2013-08-01	24	Trifolium repens	Worm	dead		Cooled Greenhouse	2	2.5	6.3	7	13	0		0
H9	2013-08-01	24	Medicago varia Mart.	Worm	dead		Cooled Greenhouse	4	5.2	6.9	9	25	0		9
H9	2013-08-03	26	Phleum pratense	Worm	dead		Cooled Greenhouse	6			5	7	0		0
H9	2013-08-03	26	Poa trivialis	Worm	dead		Cooled Greenhouse	3			7	13	0		0
H9	2013-08-03	26	Plantago lanceolata	Worm	dead		Cooled Greenhouse	1			6	5	0		0
H9	2013-08-03	26	Bellis perennis	Worm	dead		Cooled Greenhouse	5			5	7	0		0
H9	2013-08-03	26	Trifolium repens	Worm	dead		Cooled Greenhouse	2			7	13	0		0
H9	2013-08-03	26	Medicago varia Mart.	Worm	dead		Cooled Greenhouse	4			9	25	0		0
H10	2013-07-08	0	Phleum pratense	Control	control		Greenhouse	6	15.8	15.8	4	4	0		0
H10	2013-07-08	0	Poa trivialis	Control	control		Greenhouse	4	10.7	10.7	10	10	0		0
H10	2013-07-08	0	Plantago lanceolata	Control	control		Greenhouse	5	7	7	5	5	0		0
H10	2013-07-08	0	Bellis perennis	Control	control		Greenhouse	1	2.4	2.4	4	4	0		0
H10	2013-07-08	0	Trifolium repens	Control	control		Greenhouse	3	4.5	4.5	10	10	0		0
H10	2013-07-08	0	Medicago varia Mart.	Control	control		Greenhouse	2	6.1	6.1	12	12	0		0
H10	2013-07-10	2	Phleum pratense	Control	control		Greenhouse	6			4	4	0		0
H10	2013-07-10	2	Poa trivialis	Control	control		Greenhouse	4			10	10	0		0
H10	2013-07-10	2	Plantago lanceolata	Control	control		Greenhouse	5			5	5	0		0
H10	2013-07-10	2	Bellis perennis	Control	control		Greenhouse	1			4	4	0		0
H10	2013-07-10	2	Trifolium repens	Control	control		Greenhouse	3			10	10	0		0
H10	2013-07-10	2	Medicago varia Mart.	Control	control		Greenhouse	2			12	12	0		0
H10	2013-07-12	4	Phleum pratense	Control	control		Greenhouse	6			4	4	0		0
H10	2013-07-12	4	Poa trivialis	Control	control		Greenhouse	4			10	10	0		0
H10	2013-07-12	4	Plantago lanceolata	Control	control		Greenhouse	5			5	5	0		0
H10	2013-07-12	4	Bellis perennis	Control	control		Greenhouse	1			4	4	0		0
H10	2013-07-12	4	Trifolium repens	Control	control		Greenhouse	3			10	10	0		0
H10	2013-07-12	4	Medicago varia Mart.	Control	control		Greenhouse	2			12	12	0		0
H10	2013-07-14	6	Phleum pratense	Control	control		Greenhouse	6	15.8	15.8	4	4	0		0
H10	2013-07-14	6	Poa trivialis	Control	control		Greenhouse	4	10.7	11.2	10	14	0		4
H10	2013-07-14	6	Plantago lanceolata	Control	control		Greenhouse	5	7	6.5	5	5	0		0
H10	2013-07-14	6	Bellis perennis	Control	control		Greenhouse	1	2.4	2.8	4	4	0		0
H10	2013-07-14	6	Trifolium repens	Control	control		Greenhouse	3	4.5	4.6	10	10	0		0
H10	2013-07-14	6	Medicago varia Mart.	Control	control		Greenhouse	2	6.1	8.1	12	13	0		1
H10	2013-07-16	8	Phleum pratense	Control	control		Greenhouse	6			4	4	0		0
H10	2013-07-16	8	Poa trivialis	Control	control		Greenhouse	4			10	14	0		0
H10	2013-07-16	8	Plantago lanceolata	Control	control		Greenhouse	5			5	5	0		0
H10	2013-07-16	8	Bellis perennis	Control	control		Greenhouse	1			4	4	0		0
H10	2013-07-16	8	Trifolium repens	Control	control		Greenhouse	3			10	10	0		0
H10	2013-07-16	8	Medicago varia Mart.	Control	control		Greenhouse	2			12	13	0		0
H10	2013-07-18	10	Phleum pratense	Control	control		Greenhouse	6			4	4	0		0
H10	2013-07-18	10	Poa trivialis	Control	control		Greenhouse	4			10	14	0		0
H10	2013-07-18	10	Plantago lanceolata	Control	control		Greenhouse	5			5	5	0		0
H10	2013-07-18	10	Bellis perennis	Control	control		Greenhouse	1			4	4	0		0
H10	2013-07-18	10	Trifolium repens	Control	control		Greenhouse	3			10	10	0		0
H10	2013-07-18	10	Medicago varia Mart.	Control	control		Greenhouse	2			12	13	0		0
H10	2013-07-20	12	Phleum pratense	Control	control		Greenhouse	6	15.8	16	4	5	0		1
H10	2013-07-20	12	Poa trivialis	Control	control		Greenhouse	4	10.7	14.2	10	14	0		0
H10	2013-07-20	12	Plantago lanceolata	Control	control		Greenhouse	5	7	6.5	5	5	0		0
H10	2013-07-20	12	Bellis perennis	Control	control		Greenhouse	1	2.4	3	4	5	0		1
H10	2013-07-20	12	Trifolium repens	Control	control		Greenhouse	3	4.5	6.8	10	13	0		3
H10	2013-07-20	12	Medicago varia Mart.	Control	control		Greenhouse	2	6.1	11.5	12	16	0		3
H10	2013-07-22	14	Phleum pratense	Control	control		Cooled Greenhouse	6			4	5	0		0
H10	2013-07-22	14	Poa trivialis	Control	control		Cooled Greenhouse	4			10	14	0		0
H10	2013-07-22	14	Plantago lanceolata	Control	control		Cooled Greenhouse	5			5	5	0		0
H10	2013-07-22	14	Bellis perennis	Control	control		Cooled Greenhouse	1			4	5	0		0
H10	2013-07-22	14	Trifolium repens	Control	control		Cooled Greenhouse	3			10	13	0		0
H10	2013-07-22	14	Medicago varia Mart.	Control	control		Cooled Greenhouse	2			12	16	0		0
H10	2013-07-24	16	Phleum pratense	Control	control		Cooled Greenhouse	6			4	6	0		1
H10	2013-07-24	16	Poa trivialis	Control	control		Cooled Greenhouse	4			10	16	0		2
H10	2013-07-24	16	Plantago lanceolata	Control	control		Cooled Greenhouse	5			5	5	0		0
H10	2013-07-24	16	Bellis perennis	Control	control		Cooled Greenhouse	1			4	6	0		1
H10	2013-07-24	16	Trifolium repens	Control	control		Cooled Greenhouse	3			10	15	0		2
H10	2013-07-24	16	Medicago varia Mart.	Control	control		Cooled Greenhouse	2			12	21	0		5
H10	2013-07-26	18	Phleum pratense	Control	control		Cooled Greenhouse	6	15.8	15.8	4	6	0		0
H10	2013-07-26	18	Poa trivialis	Control	control		Cooled Greenhouse	4	10.7	12.3	10	16	0		0
H10	2013-07-26	18	Plantago lanceolata	Control	control		Cooled Greenhouse	5	7	6.6	5	5	0		0
H10	2013-07-26	18	Bellis perennis	Control	control		Cooled Greenhouse	1	2.4	2.9	4	6	0		0
H10	2013-07-26	18	Trifolium repens	Control	control		Cooled Greenhouse	3	4.5	7.9	10	15	0		0
H10	2013-07-26	18	Medicago varia Mart.	Control	control		Cooled Greenhouse	2	6.1	13.3	12	21	0		0
H10	2013-07-28	20	Phleum pratense	Control	control		Cooled Greenhouse	6			4	6	0		0
H10	2013-07-28	20	Poa trivialis	Control	control		Cooled Greenhouse	4			10	16	0		0
H10	2013-07-28	20	Plantago lanceolata	Control	control		Cooled Greenhouse	5			5	5	0		0
H10	2013-07-28	20	Bellis perennis	Control	control		Cooled Greenhouse	1			4	6	0		0
H10	2013-07-28	20	Trifolium repens	Control	control		Cooled Greenhouse	3			10	15	0		0
H10	2013-07-28	20	Medicago varia Mart.	Control	control		Cooled Greenhouse	2			12	21	0		0
H10	2013-07-30	22	Phleum pratense	Control	control		Cooled Greenhouse	6			4	7	0		1
H10	2013-07-30	22	Poa trivialis	Control	control		Cooled Greenhouse	4			10	20	0		4
H10	2013-07-30	22	Plantago lanceolata	Control	control		Cooled Greenhouse	5			5	4	1	desiccated	0
H10	2013-07-30	22	Bellis perennis	Control	control		Cooled Greenhouse	1			4	6	0		0
H10	2013-07-30	22	Trifolium repens	Control	control		Cooled Greenhouse	3			10	15	0		0
H10	2013-07-30	22	Medicago varia Mart.	Control	control		Cooled Greenhouse	2			12	25	0		4
H10	2013-08-01	24	Phleum pratense	Control	control		Cooled Greenhouse	6	15.8	15.4	4	7	0		0
H10	2013-08-01	24	Poa trivialis	Control	control		Cooled Greenhouse	4	10.7	12.1	10	22	0		2
H10	2013-08-01	24	Plantago lanceolata	Control	control		Cooled Greenhouse	5	7	7.2	5	4	0		0
H10	2013-08-01	24	Bellis perennis	Control	control		Cooled Greenhouse	1	2.4	3	4	6	0		0
H10	2013-08-01	24	Trifolium repens	Control	control		Cooled Greenhouse	3	4.5	9	10	18	0		3
H10	2013-08-01	24	Medicago varia Mart.	Control	control		Cooled Greenhouse	2	6.1	14.6	12	28	0		3
H10	2013-08-03	26	Phleum pratense	Control	control		Cooled Greenhouse	6			4	7	0		0
H10	2013-08-03	26	Poa trivialis	Control	control		Cooled Greenhouse	4			10	22	0		0
H10	2013-08-03	26	Plantago lanceolata	Control	control		Cooled Greenhouse	5			5	4	0		0
H10	2013-08-03	26	Bellis perennis	Control	control		Cooled Greenhouse	1			4	6	0		0
H10	2013-08-03	26	Trifolium repens	Control	control		Cooled Greenhouse	3			10	18	0		0
H10	2013-08-03	26	Medicago varia Mart.	Control	control		Cooled Greenhouse	2			12	28	0		0
H11	2013-07-08	0	Phleum pratense	Worm	alive	4.73	Greenhouse	2	10.9	10.9	4	4	0		0
H11	2013-07-08	0	Poa trivialis	Worm	alive	4.73	Greenhouse	4	16	16	6	6	0		0
H11	2013-07-08	0	Plantago lanceolata	Worm	alive	4.73	Greenhouse	5	6.8	6.8	5	5	0		0
H11	2013-07-08	0	Bellis perennis	Worm	alive	4.73	Greenhouse	1	2	2	7	7	0		0
H11	2013-07-08	0	Trifolium repens	Worm	alive	4.73	Greenhouse	6	3.9	3.9	11	11	0		0
H11	2013-07-08	0	Medicago varia Mart.	Worm	alive	4.73	Greenhouse	3	8.7	8.7	17	17	0		0
H11	2013-07-10	2	Phleum pratense	Worm	alive		Greenhouse	2			4	4	0		0
H11	2013-07-10	2	Poa trivialis	Worm	alive		Greenhouse	4			6	6	0		0
H11	2013-07-10	2	Plantago lanceolata	Worm	alive		Greenhouse	5			5	5	0		0
H11	2013-07-10	2	Bellis perennis	Worm	alive		Greenhouse	1			7	7	0		0
H11	2013-07-10	2	Trifolium repens	Worm	alive		Greenhouse	6			11	11	0		0
H11	2013-07-10	2	Medicago varia Mart.	Worm	alive		Greenhouse	3			17	17	0		0
H11	2013-07-12	4	Phleum pratense	Worm	alive		Greenhouse	2			4	4	0		0
H11	2013-07-12	4	Poa trivialis	Worm	alive		Greenhouse	4			6	6	0		0
H11	2013-07-12	4	Plantago lanceolata	Worm	alive		Greenhouse	5			5	5	0		0
H11	2013-07-12	4	Bellis perennis	Worm	alive		Greenhouse	1			7	7	0		0
H11	2013-07-12	4	Trifolium repens	Worm	alive		Greenhouse	6			11	11	0		0
H11	2013-07-12	4	Medicago varia Mart.	Worm	alive		Greenhouse	3			17	17	0		0
H11	2013-07-14	6	Phleum pratense	Worm	alive		Greenhouse	2	10.9	9.7	4	4	0		0
H11	2013-07-14	6	Poa trivialis	Worm	alive		Greenhouse	4	16	14.6	6	7	0		1
H11	2013-07-14	6	Plantago lanceolata	Worm	alive		Greenhouse	5	6.8	6.8	5	7	0		2
H11	2013-07-14	6	Bellis perennis	Worm	alive		Greenhouse	1	2	3.6	7	5	2	disappeared	0
H11	2013-07-14	6	Trifolium repens	Worm	alive		Greenhouse	6	3.9	4.8	11	10	1	disappeared	0
H11	2013-07-14	6	Medicago varia Mart.	Worm	alive		Greenhouse	3	8.7	13.2	17	22	0		5
H11	2013-07-16	8	Phleum pratense	Worm	alive		Greenhouse	2			4	4	0		0
H11	2013-07-16	8	Poa trivialis	Worm	alive		Greenhouse	4			6	7	0		0
H11	2013-07-16	8	Plantago lanceolata	Worm	alive		Greenhouse	5			5	7	0		0
H11	2013-07-16	8	Bellis perennis	Worm	alive		Greenhouse	1			7	5	0		0
H11	2013-07-16	8	Trifolium repens	Worm	alive		Greenhouse	6			11	10	0		0
H11	2013-07-16	8	Medicago varia Mart.	Worm	alive		Greenhouse	3			17	22	0		0
H11	2013-07-18	10	Phleum pratense	Worm	alive		Greenhouse	2			4	4	0		0
H11	2013-07-18	10	Poa trivialis	Worm	alive		Greenhouse	4			6	7	0		0
H11	2013-07-18	10	Plantago lanceolata	Worm	alive		Greenhouse	5			5	7	0		0
H11	2013-07-18	10	Bellis perennis	Worm	alive		Greenhouse	1			7	5	0		0
H11	2013-07-18	10	Trifolium repens	Worm	alive		Greenhouse	6			11	10	0		0
H11	2013-07-18	10	Medicago varia Mart.	Worm	alive		Greenhouse	3			17	22	0		0
H11	2013-07-20	12	Phleum pratense	Worm	alive		Greenhouse	2	10.9	20.9	4	5	0		1
H11	2013-07-20	12	Poa trivialis	Worm	alive		Greenhouse	4	16	20.1	6	9	0		2
H11	2013-07-20	12	Plantago lanceolata	Worm	alive		Greenhouse	5	6.8	9.5	5	6	1	disappeared	0
H11	2013-07-20	12	Bellis perennis	Worm	alive		Greenhouse	1	2	4.4	7	7	0		2
H11	2013-07-20	12	Trifolium repens	Worm	alive		Greenhouse	6	3.9	6	11	13	0		3
H11	2013-07-20	12	Medicago varia Mart.	Worm	alive		Greenhouse	3	8.7	19.7	17	34	0		12
H11	2013-07-22	14	Phleum pratense	Worm	alive		Cooled Greenhouse	2			4	5	0		0
H11	2013-07-22	14	Poa trivialis	Worm	alive		Cooled Greenhouse	4			6	9	0		0
H11	2013-07-22	14	Plantago lanceolata	Worm	alive		Cooled Greenhouse	5			5	6	0		0
H11	2013-07-22	14	Bellis perennis	Worm	alive		Cooled Greenhouse	1			7	7	0		0
H11	2013-07-22	14	Trifolium repens	Worm	alive		Cooled Greenhouse	6			11	13	0		0
H11	2013-07-22	14	Medicago varia Mart.	Worm	alive		Cooled Greenhouse	3			17	34	0		0
H11	2013-07-24	16	Phleum pratense	Worm	alive		Cooled Greenhouse	2			4	6	0		1
H11	2013-07-24	16	Poa trivialis	Worm	alive		Cooled Greenhouse	4			6	10	0		1
H11	2013-07-24	16	Plantago lanceolata	Worm	alive		Cooled Greenhouse	5			5	5	1	desiccated	0
H11	2013-07-24	16	Bellis perennis	Worm	alive		Cooled Greenhouse	1			7	7	0		0
H11	2013-07-24	16	Trifolium repens	Worm	alive		Cooled Greenhouse	6			11	13	0		0
H11	2013-07-24	16	Medicago varia Mart.	Worm	alive		Cooled Greenhouse	3			17	40	0		6
H11	2013-07-26	18	Phleum pratense	Worm	alive		Cooled Greenhouse	2	10.9	31.3	4	6	0		0
H11	2013-07-26	18	Poa trivialis	Worm	alive		Cooled Greenhouse	4	16	22.1	6	10	0		0
H11	2013-07-26	18	Plantago lanceolata	Worm	alive		Cooled Greenhouse	5	6.8	9.4	5	5	0		0
H11	2013-07-26	18	Bellis perennis	Worm	alive		Cooled Greenhouse	1	2	4.3	7	7	0		0
H11	2013-07-26	18	Trifolium repens	Worm	alive		Cooled Greenhouse	6	3.9	6.2	11	13	0		0
H11	2013-07-26	18	Medicago varia Mart.	Worm	alive		Cooled Greenhouse	3	8.7	22.8	17	40	0		0
H11	2013-07-28	20	Phleum pratense	Worm	alive		Cooled Greenhouse	2			4	6	0		0
H11	2013-07-28	20	Poa trivialis	Worm	alive		Cooled Greenhouse	4			6	10	0		0
H11	2013-07-28	20	Plantago lanceolata	Worm	alive		Cooled Greenhouse	5			5	5	0		0
H11	2013-07-28	20	Bellis perennis	Worm	alive		Cooled Greenhouse	1			7	7	0		0
H11	2013-07-28	20	Trifolium repens	Worm	alive		Cooled Greenhouse	6			11	13	0		0
H11	2013-07-28	20	Medicago varia Mart.	Worm	alive		Cooled Greenhouse	3			17	40	0		0
H11	2013-07-30	22	Phleum pratense	Worm	alive		Cooled Greenhouse	2			4	7	0		1
H11	2013-07-30	22	Poa trivialis	Worm	alive		Cooled Greenhouse	4			6	12	0		2
H11	2013-07-30	22	Plantago lanceolata	Worm	alive		Cooled Greenhouse	5			5	5	0		0
H11	2013-07-30	22	Bellis perennis	Worm	alive		Cooled Greenhouse	1			7	10	0		3
H11	2013-07-30	22	Trifolium repens	Worm	alive		Cooled Greenhouse	6			11	13	0		0
H11	2013-07-30	22	Medicago varia Mart.	Worm	alive		Cooled Greenhouse	3			17	54	0		14
H11	2013-08-01	24	Phleum pratense	Worm	alive		Cooled Greenhouse	2	10.9	31.3	4	9	0		2
H11	2013-08-01	24	Poa trivialis	Worm	alive		Cooled Greenhouse	4	16	21.8	6	12	0		0
H11	2013-08-01	24	Plantago lanceolata	Worm	alive		Cooled Greenhouse	5	6.8	9.6	5	5	0		0
H11	2013-08-01	24	Bellis perennis	Worm	alive		Cooled Greenhouse	1	2	4.8	7	10	0		0
H11	2013-08-01	24	Trifolium repens	Worm	alive		Cooled Greenhouse	6	3.9	6.4	11	13	0		0
H11	2013-08-01	24	Medicago varia Mart.	Worm	alive		Cooled Greenhouse	3	8.7	24.1	17	63	0		9
H11	2013-08-03	26	Phleum pratense	Worm	alive	3.54	Cooled Greenhouse	2			4	9	0		0
H11	2013-08-03	26	Poa trivialis	Worm	alive	3.54	Cooled Greenhouse	4			6	12	0		0
H11	2013-08-03	26	Plantago lanceolata	Worm	alive	3.54	Cooled Greenhouse	5			5	5	0		0
H11	2013-08-03	26	Bellis perennis	Worm	alive	3.54	Cooled Greenhouse	1			7	10	0		0
H11	2013-08-03	26	Trifolium repens	Worm	alive	3.54	Cooled Greenhouse	6			11	13	0		0
H11	2013-08-03	26	Medicago varia Mart.	Worm	alive	3.54	Cooled Greenhouse	3			17	63	0		0
H12	2013-07-08	0	Phleum pratense	Control	control		Greenhouse	3	12	12	5	5	0		0
H12	2013-07-08	0	Poa trivialis	Control	control		Greenhouse	4	17	17	10	10	0		0
H12	2013-07-08	0	Plantago lanceolata	Control	control		Greenhouse	5	6.6	6.6	5	5	0		0
H12	2013-07-08	0	Bellis perennis	Control	control		Greenhouse	2	2.1	2.1	6	6	0		0
H12	2013-07-08	0	Trifolium repens	Control	control		Greenhouse	1	5.3	5.3	10	10	0		0
H12	2013-07-08	0	Medicago varia Mart.	Control	control		Greenhouse	6	5.1	5.1	9	9	0		0
H12	2013-07-10	2	Phleum pratense	Control	control		Greenhouse	3			5	5	0		0
H12	2013-07-10	2	Poa trivialis	Control	control		Greenhouse	4			10	10	0		0
H12	2013-07-10	2	Plantago lanceolata	Control	control		Greenhouse	5			5	5	0		0
H12	2013-07-10	2	Bellis perennis	Control	control		Greenhouse	2			6	6	0		0
H12	2013-07-10	2	Trifolium repens	Control	control		Greenhouse	1			10	10	0		0
H12	2013-07-10	2	Medicago varia Mart.	Control	control		Greenhouse	6			9	9	0		0
H12	2013-07-12	4	Phleum pratense	Control	control		Greenhouse	3			5	5	0		0
H12	2013-07-12	4	Poa trivialis	Control	control		Greenhouse	4			10	10	0		0
H12	2013-07-12	4	Plantago lanceolata	Control	control		Greenhouse	5			5	5	0		0
H12	2013-07-12	4	Bellis perennis	Control	control		Greenhouse	2			6	6	0		0
H12	2013-07-12	4	Trifolium repens	Control	control		Greenhouse	1			10	10	0		0
H12	2013-07-12	4	Medicago varia Mart.	Control	control		Greenhouse	6			9	9	0		0
H12	2013-07-14	6	Phleum pratense	Control	control		Greenhouse	3	12	13.1	5	6	0		1
H12	2013-07-14	6	Poa trivialis	Control	control		Greenhouse	4	17	14.4	10	13	0		3
H12	2013-07-14	6	Plantago lanceolata	Control	control		Greenhouse	5	6.6	8.1	5	5	0		0
H12	2013-07-14	6	Bellis perennis	Control	control		Greenhouse	2	2.1	2.9	6	6	0		0
H12	2013-07-14	6	Trifolium repens	Control	control		Greenhouse	1	5.3	6.2	10	10	0		0
H12	2013-07-14	6	Medicago varia Mart.	Control	control		Greenhouse	6	5.1	6	9	9	0		0
H12	2013-07-16	8	Phleum pratense	Control	control		Greenhouse	3			5	6	0		0
H12	2013-07-16	8	Poa trivialis	Control	control		Greenhouse	4			10	13	0		0
H12	2013-07-16	8	Plantago lanceolata	Control	control		Greenhouse	5			5	5	0		0
H12	2013-07-16	8	Bellis perennis	Control	control		Greenhouse	2			6	6	0		0
H12	2013-07-16	8	Trifolium repens	Control	control		Greenhouse	1			10	10	0		0
H12	2013-07-16	8	Medicago varia Mart.	Control	control		Greenhouse	6			9	9	0		0
H12	2013-07-18	10	Phleum pratense	Control	control		Greenhouse	3			5	6	0		0
H12	2013-07-18	10	Poa trivialis	Control	control		Greenhouse	4			10	13	0		0
H12	2013-07-18	10	Plantago lanceolata	Control	control		Greenhouse	5			5	5	0		0
H12	2013-07-18	10	Bellis perennis	Control	control		Greenhouse	2			6	6	0		0
H12	2013-07-18	10	Trifolium repens	Control	control		Greenhouse	1			10	10	0		0
H12	2013-07-18	10	Medicago varia Mart.	Control	control		Greenhouse	6			9	9	0		0
H12	2013-07-20	12	Phleum pratense	Control	control		Greenhouse	3	12	25.3	5	6	0		0
H12	2013-07-20	12	Poa trivialis	Control	control		Greenhouse	4	17	14.6	10	13	0		0
H12	2013-07-20	12	Plantago lanceolata	Control	control		Greenhouse	5	6.6	7.9	5	6	0		1
H12	2013-07-20	12	Bellis perennis	Control	control		Greenhouse	2	2.1	3.7	6	6	0		0
H12	2013-07-20	12	Trifolium repens	Control	control		Greenhouse	1	5.3	7.8	10	13	0		3
H12	2013-07-20	12	Medicago varia Mart.	Control	control		Greenhouse	6	5.1	8	9	12	0		3
H12	2013-07-22	14	Phleum pratense	Control	control		Cooled Greenhouse	3			5	6	0		0
H12	2013-07-22	14	Poa trivialis	Control	control		Cooled Greenhouse	4			10	13	0		0
H12	2013-07-22	14	Plantago lanceolata	Control	control		Cooled Greenhouse	5			5	6	0		0
H12	2013-07-22	14	Bellis perennis	Control	control		Cooled Greenhouse	2			6	6	0		0
H12	2013-07-22	14	Trifolium repens	Control	control		Cooled Greenhouse	1			10	13	0		0
H12	2013-07-22	14	Medicago varia Mart.	Control	control		Cooled Greenhouse	6			9	12	0		0
H12	2013-07-24	16	Phleum pratense	Control	control		Cooled Greenhouse	3			5	7	0		1
H12	2013-07-24	16	Poa trivialis	Control	control		Cooled Greenhouse	4			10	14	0		1
H12	2013-07-24	16	Plantago lanceolata	Control	control		Cooled Greenhouse	5			5	6	0		0
H12	2013-07-24	16	Bellis perennis	Control	control		Cooled Greenhouse	2			6	6	0		0
H12	2013-07-24	16	Trifolium repens	Control	control		Cooled Greenhouse	1			10	13	0		0
H12	2013-07-24	16	Medicago varia Mart.	Control	control		Cooled Greenhouse	6			9	12	0		0
H12	2013-07-26	18	Phleum pratense	Control	control		Cooled Greenhouse	3	12	32.8	5	7	0		0
H12	2013-07-26	18	Poa trivialis	Control	control		Cooled Greenhouse	4	17	14.8	10	14	0		0
H12	2013-07-26	18	Plantago lanceolata	Control	control		Cooled Greenhouse	5	6.6	7.7	5	6	0		0
H12	2013-07-26	18	Bellis perennis	Control	control		Cooled Greenhouse	2	2.1	4.2	6	6	0		0
H12	2013-07-26	18	Trifolium repens	Control	control		Cooled Greenhouse	1	5.3	8.2	10	13	0		0
H12	2013-07-26	18	Medicago varia Mart.	Control	control		Cooled Greenhouse	6	5.1	8.7	9	12	0		0
H12	2013-07-28	20	Phleum pratense	Control	control		Cooled Greenhouse	3			5	7	0		0
H12	2013-07-28	20	Poa trivialis	Control	control		Cooled Greenhouse	4			10	14	0		0
H12	2013-07-28	20	Plantago lanceolata	Control	control		Cooled Greenhouse	5			5	6	0		0
H12	2013-07-28	20	Bellis perennis	Control	control		Cooled Greenhouse	2			6	6	0		0
H12	2013-07-28	20	Trifolium repens	Control	control		Cooled Greenhouse	1			10	13	0		0
H12	2013-07-28	20	Medicago varia Mart.	Control	control		Cooled Greenhouse	6			9	12	0		0
H12	2013-07-30	22	Phleum pratense	Control	control		Cooled Greenhouse	3			5	6	1	disappeared	0
H12	2013-07-30	22	Poa trivialis	Control	control		Cooled Greenhouse	4			10	15	0		1
H12	2013-07-30	22	Plantago lanceolata	Control	control		Cooled Greenhouse	5			5	4	2	desiccated	0
H12	2013-07-30	22	Bellis perennis	Control	control		Cooled Greenhouse	2			6	7	0		1
H12	2013-07-30	22	Trifolium repens	Control	control		Cooled Greenhouse	1			10	13	0		0
H12	2013-07-30	22	Medicago varia Mart.	Control	control		Cooled Greenhouse	6			9	12	0		0
H12	2013-08-01	24	Phleum pratense	Control	control		Cooled Greenhouse	3	12	32.7	5	6	0		0
H12	2013-08-01	24	Poa trivialis	Control	control		Cooled Greenhouse	4	17	14.8	10	15	0		0
H12	2013-08-01	24	Plantago lanceolata	Control	control		Cooled Greenhouse	5	6.6	7.8	5	4	0		0
H12	2013-08-01	24	Bellis perennis	Control	control		Cooled Greenhouse	2	2.1	4.3	6	8	0		1
H12	2013-08-01	24	Trifolium repens	Control	control		Cooled Greenhouse	1	5.3	9	10	16	0		3
H12	2013-08-01	24	Medicago varia Mart.	Control	control		Cooled Greenhouse	6	5.1	9.7	9	12	0		0
H12	2013-08-03	26	Phleum pratense	Control	control		Cooled Greenhouse	3			5	6	0		0
H12	2013-08-03	26	Poa trivialis	Control	control		Cooled Greenhouse	4			10	15	0		0
H12	2013-08-03	26	Plantago lanceolata	Control	control		Cooled Greenhouse	5			5	4	0		0
H12	2013-08-03	26	Bellis perennis	Control	control		Cooled Greenhouse	2			6	8	0		0
H12	2013-08-03	26	Trifolium repens	Control	control		Cooled Greenhouse	1			10	16	0		0
H12	2013-08-03	26	Medicago varia Mart.	Control	control		Cooled Greenhouse	6			9	12	0		0
H13	2013-07-08	0	Phleum pratense	Worm	alive	4.35	Greenhouse	4	16.2	16.2	6	6	0		0
H13	2013-07-08	0	Poa trivialis	Worm	alive	4.35	Greenhouse	2	18.3	18.3	14	14	0		0
H13	2013-07-08	0	Plantago lanceolata	Worm	alive	4.35	Greenhouse	3	5.7	5.7	6	6	0		0
H13	2013-07-08	0	Bellis perennis	Worm	alive	4.35	Greenhouse	6	1.6	1.6	7	7	0		0
H13	2013-07-08	0	Trifolium repens	Worm	alive	4.35	Greenhouse	1	2.9	2.9	7	7	0		0
H13	2013-07-08	0	Medicago varia Mart.	Worm	alive	4.35	Greenhouse	5	3.1	3.1	11	11	0		0
H13	2013-07-10	2	Phleum pratense	Worm	alive		Greenhouse	4			6	6	0		0
H13	2013-07-10	2	Poa trivialis	Worm	alive		Greenhouse	2			14	14	0		0
H13	2013-07-10	2	Plantago lanceolata	Worm	alive		Greenhouse	3			6	6	0		0
H13	2013-07-10	2	Bellis perennis	Worm	alive		Greenhouse	6			7	7	0		0
H13	2013-07-10	2	Trifolium repens	Worm	alive		Greenhouse	1			7	7	0		0
H13	2013-07-10	2	Medicago varia Mart.	Worm	alive		Greenhouse	5			11	11	0		0
H13	2013-07-12	4	Phleum pratense	Worm	alive		Greenhouse	4			6	6	0		0
H13	2013-07-12	4	Poa trivialis	Worm	alive		Greenhouse	2			14	14	0		0
H13	2013-07-12	4	Plantago lanceolata	Worm	alive		Greenhouse	3			6	6	0		0
H13	2013-07-12	4	Bellis perennis	Worm	alive		Greenhouse	6			7	7	0		0
H13	2013-07-12	4	Trifolium repens	Worm	alive		Greenhouse	1			7	7	0		0
H13	2013-07-12	4	Medicago varia Mart.	Worm	alive		Greenhouse	5			11	11	0		0
H13	2013-07-14	6	Phleum pratense	Worm	alive		Greenhouse	4	16.2	15.7	6	7	0		1
H13	2013-07-14	6	Poa trivialis	Worm	alive		Greenhouse	2	18.3	16	14	19	0		5
H13	2013-07-14	6	Plantago lanceolata	Worm	alive		Greenhouse	3	5.7	7.2	6	7	0		1
H13	2013-07-14	6	Bellis perennis	Worm	alive		Greenhouse	6	1.6	1.7	7	5	2	disappeared	0
H13	2013-07-14	6	Trifolium repens	Worm	alive		Greenhouse	1	2.9	3.3	7	9	0		2
H13	2013-07-14	6	Medicago varia Mart.	Worm	alive		Greenhouse	5	3.1	3.5	11	13	0		2
H13	2013-07-16	8	Phleum pratense	Worm	alive		Greenhouse	4			6	7	0		0
H13	2013-07-16	8	Poa trivialis	Worm	alive		Greenhouse	2			14	19	0		0
H13	2013-07-16	8	Plantago lanceolata	Worm	alive		Greenhouse	3			6	7	0		0
H13	2013-07-16	8	Bellis perennis	Worm	alive		Greenhouse	6			7	5	0		0
H13	2013-07-16	8	Trifolium repens	Worm	alive		Greenhouse	1			7	9	0		0
H13	2013-07-16	8	Medicago varia Mart.	Worm	alive		Greenhouse	5			11	13	0		0
H13	2013-07-18	10	Phleum pratense	Worm	alive		Greenhouse	4			6	7	0		0
H13	2013-07-18	10	Poa trivialis	Worm	alive		Greenhouse	2			14	19	0		0
H13	2013-07-18	10	Plantago lanceolata	Worm	alive		Greenhouse	3			6	7	0		0
H13	2013-07-18	10	Bellis perennis	Worm	alive		Greenhouse	6			7	5	0		0
H13	2013-07-18	10	Trifolium repens	Worm	alive		Greenhouse	1			7	9	0		0
H13	2013-07-18	10	Medicago varia Mart.	Worm	alive		Greenhouse	5			11	13	0		0
H13	2013-07-20	12	Phleum pratense	Worm	alive		Greenhouse	4	16.2	15.7	6	7	0		0
H13	2013-07-20	12	Poa trivialis	Worm	alive		Greenhouse	2	18.3	16.2	14	23	0		4
H13	2013-07-20	12	Plantago lanceolata	Worm	alive		Greenhouse	3	5.7	9.9	6	8	0		1
H13	2013-07-20	12	Bellis perennis	Worm	alive		Greenhouse	6	1.6	3.9	7	6	0		1
H13	2013-07-20	12	Trifolium repens	Worm	alive		Greenhouse	1	2.9	6.3	7	9	0		0
H13	2013-07-20	12	Medicago varia Mart.	Worm	alive		Greenhouse	5	3.1	6.1	11	13	0		0
H13	2013-07-22	14	Phleum pratense	Worm	alive		Cooled Greenhouse	4			6	7	0		0
H13	2013-07-22	14	Poa trivialis	Worm	alive		Cooled Greenhouse	2			14	23	0		0
H13	2013-07-22	14	Plantago lanceolata	Worm	alive		Cooled Greenhouse	3			6	8	0		0
H13	2013-07-22	14	Bellis perennis	Worm	alive		Cooled Greenhouse	6			7	6	0		0
H13	2013-07-22	14	Trifolium repens	Worm	alive		Cooled Greenhouse	1			7	9	0		0
H13	2013-07-22	14	Medicago varia Mart.	Worm	alive		Cooled Greenhouse	5			11	13	0		0
H13	2013-07-24	16	Phleum pratense	Worm	alive		Cooled Greenhouse	4			6	8	0		1
H13	2013-07-24	16	Poa trivialis	Worm	alive		Cooled Greenhouse	2			14	24	0		1
H13	2013-07-24	16	Plantago lanceolata	Worm	alive		Cooled Greenhouse	3			6	8	0		0
H13	2013-07-24	16	Bellis perennis	Worm	alive		Cooled Greenhouse	6			7	6	0		0
H13	2013-07-24	16	Trifolium repens	Worm	alive		Cooled Greenhouse	1			7	12	0		3
H13	2013-07-24	16	Medicago varia Mart.	Worm	alive		Cooled Greenhouse	5			11	12	1	disappeared	0
H13	2013-07-26	18	Phleum pratense	Worm	alive		Cooled Greenhouse	4	16.2	16.3	6	8	0		0
H13	2013-07-26	18	Poa trivialis	Worm	alive		Cooled Greenhouse	2	18.3	16.3	14	24	0		0
H13	2013-07-26	18	Plantago lanceolata	Worm	alive		Cooled Greenhouse	3	5.7	10.3	6	8	0		0
H13	2013-07-26	18	Bellis perennis	Worm	alive		Cooled Greenhouse	6	1.6	4.1	7	6	0		0
H13	2013-07-26	18	Trifolium repens	Worm	alive		Cooled Greenhouse	1	2.9	6.5	7	12	0		0
H13	2013-07-26	18	Medicago varia Mart.	Worm	alive		Cooled Greenhouse	5	3.1	6.2	11	12	0		0
H13	2013-07-28	20	Phleum pratense	Worm	alive		Cooled Greenhouse	4			6	8	0		0
H13	2013-07-28	20	Poa trivialis	Worm	alive		Cooled Greenhouse	2			14	24	0		0
H13	2013-07-28	20	Plantago lanceolata	Worm	alive		Cooled Greenhouse	3			6	8	0		0
H13	2013-07-28	20	Bellis perennis	Worm	alive		Cooled Greenhouse	6			7	6	0		0
H13	2013-07-28	20	Trifolium repens	Worm	alive		Cooled Greenhouse	1			7	12	0		0
H13	2013-07-28	20	Medicago varia Mart.	Worm	alive		Cooled Greenhouse	5			11	12	0		0
H13	2013-07-30	22	Phleum pratense	Worm	alive		Cooled Greenhouse	4			6	9	0		1
H13	2013-07-30	22	Poa trivialis	Worm	alive		Cooled Greenhouse	2			14	28	0		4
H13	2013-07-30	22	Plantago lanceolata	Worm	alive		Cooled Greenhouse	3			6	8	0		0
H13	2013-07-30	22	Bellis perennis	Worm	alive		Cooled Greenhouse	6			7	7	0		1
H13	2013-07-30	22	Trifolium repens	Worm	alive		Cooled Greenhouse	1			7	12	0		0
H13	2013-07-30	22	Medicago varia Mart.	Worm	alive		Cooled Greenhouse	5			11	15	0		3
H13	2013-08-01	24	Phleum pratense	Worm	alive		Cooled Greenhouse	4	16.2	17.6	6	9	0		0
H13	2013-08-01	24	Poa trivialis	Worm	alive		Cooled Greenhouse	2	18.3	16	14	33	0		5
H13	2013-08-01	24	Plantago lanceolata	Worm	alive		Cooled Greenhouse	3	5.7	10.4	6	8	0		0
H13	2013-08-01	24	Bellis perennis	Worm	alive		Cooled Greenhouse	6	1.6	4.3	7	8	0		1
H13	2013-08-01	24	Trifolium repens	Worm	alive		Cooled Greenhouse	1	2.9	7	7	12	0		0
H13	2013-08-01	24	Medicago varia Mart.	Worm	alive		Cooled Greenhouse	5	3.1	6.2	11	15	0		0
H13	2013-08-03	26	Phleum pratense	Worm	alive	3.02	Cooled Greenhouse	4			6	9	0		0
H13	2013-08-03	26	Poa trivialis	Worm	alive	3.02	Cooled Greenhouse	2			14	33	0		0
H13	2013-08-03	26	Plantago lanceolata	Worm	alive	3.02	Cooled Greenhouse	3			6	8	0		0
H13	2013-08-03	26	Bellis perennis	Worm	alive	3.02	Cooled Greenhouse	6			7	8	0		0
H13	2013-08-03	26	Trifolium repens	Worm	alive	3.02	Cooled Greenhouse	1			7	12	0		0
H13	2013-08-03	26	Medicago varia Mart.	Worm	alive	3.02	Cooled Greenhouse	5			11	15	0		0
H14	2013-07-08	0	Phleum pratense	Control	control		Greenhouse	2	6.6	6.6	4	4	0		0
H14	2013-07-08	0	Poa trivialis	Control	control		Greenhouse	4	12.8	12.8	15	15	0		0
H14	2013-07-08	0	Plantago lanceolata	Control	control		Greenhouse	3	5.5	5.5	6	6	0		0
H14	2013-07-08	0	Bellis perennis	Control	control		Greenhouse	5	1.3	1.3	6	6	0		0
H14	2013-07-08	0	Trifolium repens	Control	control		Greenhouse	6	3.7	3.7	9	9	0		0
H14	2013-07-08	0	Medicago varia Mart.	Control	control		Greenhouse	1	7.8	7.8	18	18	0		0
H14	2013-07-10	2	Phleum pratense	Control	control		Greenhouse	2			4	4	0		0
H14	2013-07-10	2	Poa trivialis	Control	control		Greenhouse	4			15	15	0		0
H14	2013-07-10	2	Plantago lanceolata	Control	control		Greenhouse	3			6	6	0		0
H14	2013-07-10	2	Bellis perennis	Control	control		Greenhouse	5			6	6	0		0
H14	2013-07-10	2	Trifolium repens	Control	control		Greenhouse	6			9	9	0		0
H14	2013-07-10	2	Medicago varia Mart.	Control	control		Greenhouse	1			18	18	0		0
H14	2013-07-12	4	Phleum pratense	Control	control		Greenhouse	2			4	4	0		0
H14	2013-07-12	4	Poa trivialis	Control	control		Greenhouse	4			15	15	0		0
H14	2013-07-12	4	Plantago lanceolata	Control	control		Greenhouse	3			6	6	0		0
H14	2013-07-12	4	Bellis perennis	Control	control		Greenhouse	5			6	6	0		0
H14	2013-07-12	4	Trifolium repens	Control	control		Greenhouse	6			9	9	0		0
H14	2013-07-12	4	Medicago varia Mart.	Control	control		Greenhouse	1			18	18	0		0
H14	2013-07-14	6	Phleum pratense	Control	control		Greenhouse	2	6.6	7.8	4	5	0		1
H14	2013-07-14	6	Poa trivialis	Control	control		Greenhouse	4	12.8	11.7	15	19	0		4
H14	2013-07-14	6	Plantago lanceolata	Control	control		Greenhouse	3	5.5	6	6	6	0		0
H14	2013-07-14	6	Bellis perennis	Control	control		Greenhouse	5	1.3	2.6	6	4	2	disappeared	0
H14	2013-07-14	6	Trifolium repens	Control	control		Greenhouse	6	3.7	3.8	9	9	0		0
H14	2013-07-14	6	Medicago varia Mart.	Control	control		Greenhouse	1	7.8	10.3	18	16	2	disappeared	0
H14	2013-07-16	8	Phleum pratense	Control	control		Greenhouse	2			4	5	0		0
H14	2013-07-16	8	Poa trivialis	Control	control		Greenhouse	4			15	19	0		0
H14	2013-07-16	8	Plantago lanceolata	Control	control		Greenhouse	3			6	6	0		0
H14	2013-07-16	8	Bellis perennis	Control	control		Greenhouse	5			6	4	0		0
H14	2013-07-16	8	Trifolium repens	Control	control		Greenhouse	6			9	9	0		0
H14	2013-07-16	8	Medicago varia Mart.	Control	control		Greenhouse	1			18	16	0		0
H14	2013-07-18	10	Phleum pratense	Control	control		Greenhouse	2			4	5	0		0
H14	2013-07-18	10	Poa trivialis	Control	control		Greenhouse	4			15	19	0		0
H14	2013-07-18	10	Plantago lanceolata	Control	control		Greenhouse	3			6	6	0		0
H14	2013-07-18	10	Bellis perennis	Control	control		Greenhouse	5			6	4	0		0
H14	2013-07-18	10	Trifolium repens	Control	control		Greenhouse	6			9	9	0		0
H14	2013-07-18	10	Medicago varia Mart.	Control	control		Greenhouse	1			18	16	0		0
H14	2013-07-20	12	Phleum pratense	Control	control		Greenhouse	2	6.6	13.2	4	5	0		0
H14	2013-07-20	12	Poa trivialis	Control	control		Greenhouse	4	12.8	18.5	15	28	0		9
H14	2013-07-20	12	Plantago lanceolata	Control	control		Greenhouse	3	5.5	7.4	6	4	2	disappeared	0
H14	2013-07-20	12	Bellis perennis	Control	control		Greenhouse	5	1.3	3.2	6	5	0		1
H14	2013-07-20	12	Trifolium repens	Control	control		Greenhouse	6	3.7	4.5	9	15	0		6
H14	2013-07-20	12	Medicago varia Mart.	Control	control		Greenhouse	1	7.8	12.4	18	22	0		6
H14	2013-07-22	14	Phleum pratense	Control	control		Cooled Greenhouse	2			4	5	0		0
H14	2013-07-22	14	Poa trivialis	Control	control		Cooled Greenhouse	4			15	28	0		0
H14	2013-07-22	14	Plantago lanceolata	Control	control		Cooled Greenhouse	3			6	4	0		0
H14	2013-07-22	14	Bellis perennis	Control	control		Cooled Greenhouse	5			6	5	0		0
H14	2013-07-22	14	Trifolium repens	Control	control		Cooled Greenhouse	6			9	15	0		0
H14	2013-07-22	14	Medicago varia Mart.	Control	control		Cooled Greenhouse	1			18	22	0		0
H14	2013-07-24	16	Phleum pratense	Control	control		Cooled Greenhouse	2			4	5	0		0
H14	2013-07-24	16	Poa trivialis	Control	control		Cooled Greenhouse	4			15	31	0		3
H14	2013-07-24	16	Plantago lanceolata	Control	control		Cooled Greenhouse	3			6	4	0		0
H14	2013-07-24	16	Bellis perennis	Control	control		Cooled Greenhouse	5			6	5	0		0
H14	2013-07-24	16	Trifolium repens	Control	control		Cooled Greenhouse	6			9	15	0		0
H14	2013-07-24	16	Medicago varia Mart.	Control	control		Cooled Greenhouse	1			18	25	0		3
H14	2013-07-26	18	Phleum pratense	Control	control		Cooled Greenhouse	2	6.6	14.8	4	5	0		0
H14	2013-07-26	18	Poa trivialis	Control	control		Cooled Greenhouse	4	12.8	22.5	15	31	0		0
H14	2013-07-26	18	Plantago lanceolata	Control	control		Cooled Greenhouse	3	5.5	7.3	6	4	0		0
H14	2013-07-26	18	Bellis perennis	Control	control		Cooled Greenhouse	5	1.3	3.3	6	5	0		0
H14	2013-07-26	18	Trifolium repens	Control	control		Cooled Greenhouse	6	3.7	4.7	9	15	0		0
H14	2013-07-26	18	Medicago varia Mart.	Control	control		Cooled Greenhouse	1	7.8	13.2	18	25	0		0
H14	2013-07-28	20	Phleum pratense	Control	control		Cooled Greenhouse	2			4	5	0		0
H14	2013-07-28	20	Poa trivialis	Control	control		Cooled Greenhouse	4			15	31	0		0
H14	2013-07-28	20	Plantago lanceolata	Control	control		Cooled Greenhouse	3			6	4	0		0
H14	2013-07-28	20	Bellis perennis	Control	control		Cooled Greenhouse	5			6	5	0		0
H14	2013-07-28	20	Trifolium repens	Control	control		Cooled Greenhouse	6			9	15	0		0
H14	2013-07-28	20	Medicago varia Mart.	Control	control		Cooled Greenhouse	1			18	25	0		0
H14	2013-07-30	22	Phleum pratense	Control	control		Cooled Greenhouse	2			4	5	0		0
H14	2013-07-30	22	Poa trivialis	Control	control		Cooled Greenhouse	4			15	43	0		12
H14	2013-07-30	22	Plantago lanceolata	Control	control		Cooled Greenhouse	3			6	4	0		0
H14	2013-07-30	22	Bellis perennis	Control	control		Cooled Greenhouse	5			6	5	0		0
H14	2013-07-30	22	Trifolium repens	Control	control		Cooled Greenhouse	6			9	15	0		0
H14	2013-07-30	22	Medicago varia Mart.	Control	control		Cooled Greenhouse	1			18	31	0		6
H14	2013-08-01	24	Phleum pratense	Control	control		Cooled Greenhouse	2	6.6	17.5	4	6	0		1
H14	2013-08-01	24	Poa trivialis	Control	control		Cooled Greenhouse	4	12.8	22.1	15	63	0		20
H14	2013-08-01	24	Plantago lanceolata	Control	control		Cooled Greenhouse	3	5.5	7.7	6	5	0		1
H14	2013-08-01	24	Bellis perennis	Control	control		Cooled Greenhouse	5	1.3	3.6	6	7	0		2
H14	2013-08-01	24	Trifolium repens	Control	control		Cooled Greenhouse	6	3.7	5	9	18	0		3
H14	2013-08-01	24	Medicago varia Mart.	Control	control		Cooled Greenhouse	1	7.8	13.1	18	37	0		6
H14	2013-08-03	26	Phleum pratense	Control	control		Cooled Greenhouse	2			4	6	0		0
H14	2013-08-03	26	Poa trivialis	Control	control		Cooled Greenhouse	4			15	63	0		0
H14	2013-08-03	26	Plantago lanceolata	Control	control		Cooled Greenhouse	3			6	5	0		0
H14	2013-08-03	26	Bellis perennis	Control	control		Cooled Greenhouse	5			6	7	0		0
H14	2013-08-03	26	Trifolium repens	Control	control		Cooled Greenhouse	6			9	18	0		0
H14	2013-08-03	26	Medicago varia Mart.	Control	control		Cooled Greenhouse	1			18	37	0		0
H15	2013-07-08	0	Phleum pratense	Worm	dead	4.15	Greenhouse	2	9.2	9.2	4	4	0		0
H15	2013-07-08	0	Poa trivialis	Worm	dead	4.15	Greenhouse	4	16.4	16.4	11	11	0		0
H15	2013-07-08	0	Plantago lanceolata	Worm	dead	4.15	Greenhouse	5	6.5	6.5	4	4	0		0
H15	2013-07-08	0	Bellis perennis	Worm	dead	4.15	Greenhouse	6	2.7	2.7	5	5	0		0
H15	2013-07-08	0	Trifolium repens	Worm	dead	4.15	Greenhouse	3	6.1	6.1	9	9	0		0
H15	2013-07-08	0	Medicago varia Mart.	Worm	dead	4.15	Greenhouse	1	4.8	4.8	7	7	0		0
H15	2013-07-10	2	Phleum pratense	Worm	dead		Greenhouse	2			4	4	0		0
H15	2013-07-10	2	Poa trivialis	Worm	dead		Greenhouse	4			11	11	0		0
H15	2013-07-10	2	Plantago lanceolata	Worm	dead		Greenhouse	5			4	4	0		0
H15	2013-07-10	2	Bellis perennis	Worm	dead		Greenhouse	6			5	5	0		0
H15	2013-07-10	2	Trifolium repens	Worm	dead		Greenhouse	3			9	9	0		0
H15	2013-07-10	2	Medicago varia Mart.	Worm	dead		Greenhouse	1			7	7	0		0
H15	2013-07-12	4	Phleum pratense	Worm	dead		Greenhouse	2			4	4	0		0
H15	2013-07-12	4	Poa trivialis	Worm	dead		Greenhouse	4			11	11	0		0
H15	2013-07-12	4	Plantago lanceolata	Worm	dead		Greenhouse	5			4	4	0		0
H15	2013-07-12	4	Bellis perennis	Worm	dead		Greenhouse	6			5	5	0		0
H15	2013-07-12	4	Trifolium repens	Worm	dead		Greenhouse	3			9	9	0		0
H15	2013-07-12	4	Medicago varia Mart.	Worm	dead		Greenhouse	1			7	7	0		0
H15	2013-07-14	6	Phleum pratense	Worm	dead		Greenhouse	2	9.2	11.8	4	5	0		1
H15	2013-07-14	6	Poa trivialis	Worm	dead		Greenhouse	4	16.4	15.3	11	16	0		5
H15	2013-07-14	6	Plantago lanceolata	Worm	dead		Greenhouse	5	6.5	8.6	4	5	0		1
H15	2013-07-14	6	Bellis perennis	Worm	dead		Greenhouse	6	2.7	2.8	5	6	0		1
H15	2013-07-14	6	Trifolium repens	Worm	dead		Greenhouse	3	6.1	8.5	9	13	0		4
H15	2013-07-14	6	Medicago varia Mart.	Worm	dead		Greenhouse	1	4.8	7.1	7	12	0		5
H15	2013-07-16	8	Phleum pratense	Worm	dead		Greenhouse	2			4	5	0		0
H15	2013-07-16	8	Poa trivialis	Worm	dead		Greenhouse	4			11	16	0		0
H15	2013-07-16	8	Plantago lanceolata	Worm	dead		Greenhouse	5			4	5	0		0
H15	2013-07-16	8	Bellis perennis	Worm	dead		Greenhouse	6			5	6	0		0
H15	2013-07-16	8	Trifolium repens	Worm	dead		Greenhouse	3			9	13	0		0
H15	2013-07-16	8	Medicago varia Mart.	Worm	dead		Greenhouse	1			7	12	0		0
H15	2013-07-18	10	Phleum pratense	Worm	dead		Greenhouse	2			4	5	0		0
H15	2013-07-18	10	Poa trivialis	Worm	dead		Greenhouse	4			11	16	0		0
H15	2013-07-18	10	Plantago lanceolata	Worm	dead		Greenhouse	5			4	5	0		0
H15	2013-07-18	10	Bellis perennis	Worm	dead		Greenhouse	6			5	6	0		0
H15	2013-07-18	10	Trifolium repens	Worm	dead		Greenhouse	3			9	13	0		0
H15	2013-07-18	10	Medicago varia Mart.	Worm	dead		Greenhouse	1			7	12	0		0
H15	2013-07-20	12	Phleum pratense	Worm	dead		Greenhouse	2	9.2	27	4	6	0		1
H15	2013-07-20	12	Poa trivialis	Worm	dead		Greenhouse	4	16.4	17	11	20	0		4
H15	2013-07-20	12	Plantago lanceolata	Worm	dead		Greenhouse	5	6.5	9.8	4	4	1	desiccated	0
H15	2013-07-20	12	Bellis perennis	Worm	dead		Greenhouse	6	2.7	3.7	5	8	0		2
H15	2013-07-20	12	Trifolium repens	Worm	dead		Greenhouse	3	6.1	9.7	9	18	0		5
H15	2013-07-20	12	Medicago varia Mart.	Worm	dead		Greenhouse	1	4.8	13.7	7	16	0		4
H15	2013-07-22	14	Phleum pratense	Worm	dead		Cooled Greenhouse	2			4	6	0		0
H15	2013-07-22	14	Poa trivialis	Worm	dead		Cooled Greenhouse	4			11	20	0		0
H15	2013-07-22	14	Plantago lanceolata	Worm	dead		Cooled Greenhouse	5			4	4	0		0
H15	2013-07-22	14	Bellis perennis	Worm	dead		Cooled Greenhouse	6			5	8	0		0
H15	2013-07-22	14	Trifolium repens	Worm	dead		Cooled Greenhouse	3			9	18	0		0
H15	2013-07-22	14	Medicago varia Mart.	Worm	dead		Cooled Greenhouse	1			7	16	0		0
H15	2013-07-24	16	Phleum pratense	Worm	dead		Cooled Greenhouse	2			4	6	0		0
H15	2013-07-24	16	Poa trivialis	Worm	dead		Cooled Greenhouse	4			11	21	0		1
H15	2013-07-24	16	Plantago lanceolata	Worm	dead		Cooled Greenhouse	5			4	4	0		0
H15	2013-07-24	16	Bellis perennis	Worm	dead		Cooled Greenhouse	6			5	8	0		0
H15	2013-07-24	16	Trifolium repens	Worm	dead		Cooled Greenhouse	3			9	15	3	disappeared	0
H15	2013-07-24	16	Medicago varia Mart.	Worm	dead		Cooled Greenhouse	1			7	16	0		0
H15	2013-07-26	18	Phleum pratense	Worm	dead		Cooled Greenhouse	2	9.2	26.9	4	6	0		0
H15	2013-07-26	18	Poa trivialis	Worm	dead		Cooled Greenhouse	4	16.4	18.2	11	21	0		0
H15	2013-07-26	18	Plantago lanceolata	Worm	dead		Cooled Greenhouse	5	6.5	9.9	4	4	0		0
H15	2013-07-26	18	Bellis perennis	Worm	dead		Cooled Greenhouse	6	2.7	3.9	5	8	0		0
H15	2013-07-26	18	Trifolium repens	Worm	dead		Cooled Greenhouse	3	6.1	9.7	9	15	0		0
H15	2013-07-26	18	Medicago varia Mart.	Worm	dead		Cooled Greenhouse	1	4.8	14.3	7	16	0		0
H15	2013-07-28	20	Phleum pratense	Worm	dead		Cooled Greenhouse	2			4	6	0		0
H15	2013-07-28	20	Poa trivialis	Worm	dead		Cooled Greenhouse	4			11	21	0		0
H15	2013-07-28	20	Plantago lanceolata	Worm	dead		Cooled Greenhouse	5			4	4	0		0
H15	2013-07-28	20	Bellis perennis	Worm	dead		Cooled Greenhouse	6			5	8	0		0
H15	2013-07-28	20	Trifolium repens	Worm	dead		Cooled Greenhouse	3			9	15	0		0
H15	2013-07-28	20	Medicago varia Mart.	Worm	dead		Cooled Greenhouse	1			7	16	0		0
H15	2013-07-30	22	Phleum pratense	Worm	dead		Cooled Greenhouse	2			4	6	0		0
H15	2013-07-30	22	Poa trivialis	Worm	dead		Cooled Greenhouse	4			11	22	0		1
H15	2013-07-30	22	Plantago lanceolata	Worm	dead		Cooled Greenhouse	5			4	4	0		0
H15	2013-07-30	22	Bellis perennis	Worm	dead		Cooled Greenhouse	6			5	9	0		1
H15	2013-07-30	22	Trifolium repens	Worm	dead		Cooled Greenhouse	3			9	21	0		6
H15	2013-07-30	22	Medicago varia Mart.	Worm	dead		Cooled Greenhouse	1			7	16	0		0
H15	2013-08-01	24	Phleum pratense	Worm	dead		Cooled Greenhouse	2	9.2	30.8	4	7	0		1
H15	2013-08-01	24	Poa trivialis	Worm	dead		Cooled Greenhouse	4	16.4	19.8	11	23	0		1
H15	2013-08-01	24	Plantago lanceolata	Worm	dead		Cooled Greenhouse	5	6.5	10.4	4	4	0		0
H15	2013-08-01	24	Bellis perennis	Worm	dead		Cooled Greenhouse	6	2.7	4.2	5	10	0		1
H15	2013-08-01	24	Trifolium repens	Worm	dead		Cooled Greenhouse	3	6.1	9.4	9	24	0		3
H15	2013-08-01	24	Medicago varia Mart.	Worm	dead		Cooled Greenhouse	1	4.8	14.8	7	22	0		6
H15	2013-08-03	26	Phleum pratense	Worm	dead		Cooled Greenhouse	2			4	7	0		0
H15	2013-08-03	26	Poa trivialis	Worm	dead		Cooled Greenhouse	4			11	23	0		0
H15	2013-08-03	26	Plantago lanceolata	Worm	dead		Cooled Greenhouse	5			4	4	0		0
H15	2013-08-03	26	Bellis perennis	Worm	dead		Cooled Greenhouse	6			5	10	0		0
H15	2013-08-03	26	Trifolium repens	Worm	dead		Cooled Greenhouse	3			9	24	0		0
H15	2013-08-03	26	Medicago varia Mart.	Worm	dead		Cooled Greenhouse	1			7	22	0		0
H16	2013-07-08	0	Phleum pratense	Control	control		Greenhouse	5	15	15	5	5	0		0
H16	2013-07-08	0	Poa trivialis	Control	control		Greenhouse	6	10.5	10.5	9	9	0		0
H16	2013-07-08	0	Plantago lanceolata	Control	control		Greenhouse	4	6.2	6.2	5	5	0		0
H16	2013-07-08	0	Bellis perennis	Control	control		Greenhouse	3	1.8	1.8	4	4	0		0
H16	2013-07-08	0	Trifolium repens	Control	control		Greenhouse	2	3.5	3.5	9	9	0		0
H16	2013-07-08	0	Medicago varia Mart.	Control	control		Greenhouse	1	5.1	5.1	15	15	0		0
H16	2013-07-10	2	Phleum pratense	Control	control		Greenhouse	5			5	5	0		0
H16	2013-07-10	2	Poa trivialis	Control	control		Greenhouse	6			9	9	0		0
H16	2013-07-10	2	Plantago lanceolata	Control	control		Greenhouse	4			5	5	0		0
H16	2013-07-10	2	Bellis perennis	Control	control		Greenhouse	3			4	4	0		0
H16	2013-07-10	2	Trifolium repens	Control	control		Greenhouse	2			9	9	0		0
H16	2013-07-10	2	Medicago varia Mart.	Control	control		Greenhouse	1			15	15	0		0
H16	2013-07-12	4	Phleum pratense	Control	control		Greenhouse	5			5	5	0		0
H16	2013-07-12	4	Poa trivialis	Control	control		Greenhouse	6			9	9	0		0
H16	2013-07-12	4	Plantago lanceolata	Control	control		Greenhouse	4			5	5	0		0
H16	2013-07-12	4	Bellis perennis	Control	control		Greenhouse	3			4	4	0		0
H16	2013-07-12	4	Trifolium repens	Control	control		Greenhouse	2			9	9	0		0
H16	2013-07-12	4	Medicago varia Mart.	Control	control		Greenhouse	1			15	15	0		0
H16	2013-07-14	6	Phleum pratense	Control	control		Greenhouse	5	15	14.9	5	5	0		0
H16	2013-07-14	6	Poa trivialis	Control	control		Greenhouse	6	10.5	9.6	9	9	0		0
H16	2013-07-14	6	Plantago lanceolata	Control	control		Greenhouse	4	6.2	6.1	5	5	0		0
H16	2013-07-14	6	Bellis perennis	Control	control		Greenhouse	3	1.8	2	4	4	0		0
H16	2013-07-14	6	Trifolium repens	Control	control		Greenhouse	2	3.5	4	9	12	0		3
H16	2013-07-14	6	Medicago varia Mart.	Control	control		Greenhouse	1	5.1	10.4	15	16	0		1
H16	2013-07-16	8	Phleum pratense	Control	control		Greenhouse	5			5	5	0		0
H16	2013-07-16	8	Poa trivialis	Control	control		Greenhouse	6			9	9	0		0
H16	2013-07-16	8	Plantago lanceolata	Control	control		Greenhouse	4			5	5	0		0
H16	2013-07-16	8	Bellis perennis	Control	control		Greenhouse	3			4	4	0		0
H16	2013-07-16	8	Trifolium repens	Control	control		Greenhouse	2			9	12	0		0
H16	2013-07-16	8	Medicago varia Mart.	Control	control		Greenhouse	1			15	16	0		0
H16	2013-07-18	10	Phleum pratense	Control	control		Greenhouse	5			5	5	0		0
H16	2013-07-18	10	Poa trivialis	Control	control		Greenhouse	6			9	9	0		0
H16	2013-07-18	10	Plantago lanceolata	Control	control		Greenhouse	4			5	5	0		0
H16	2013-07-18	10	Bellis perennis	Control	control		Greenhouse	3			4	4	0		0
H16	2013-07-18	10	Trifolium repens	Control	control		Greenhouse	2			9	12	0		0
H16	2013-07-18	10	Medicago varia Mart.	Control	control		Greenhouse	1			15	16	0		0
H16	2013-07-20	12	Phleum pratense	Control	control		Greenhouse	5	15	16.4	5	6	0		1
H16	2013-07-20	12	Poa trivialis	Control	control		Greenhouse	6	10.5	10.7	9	13	0		4
H16	2013-07-20	12	Plantago lanceolata	Control	control		Greenhouse	4	6.2	6.4	5	6	0		1
H16	2013-07-20	12	Bellis perennis	Control	control		Greenhouse	3	1.8	2.7	4	5	0		1
H16	2013-07-20	12	Trifolium repens	Control	control		Greenhouse	2	3.5	7.6	9	15	0		3
H16	2013-07-20	12	Medicago varia Mart.	Control	control		Greenhouse	1	5.1	13.8	15	22	0		6
H16	2013-07-22	14	Phleum pratense	Control	control		Cooled Greenhouse	5			5	6	0		0
H16	2013-07-22	14	Poa trivialis	Control	control		Cooled Greenhouse	6			9	13	0		0
H16	2013-07-22	14	Plantago lanceolata	Control	control		Cooled Greenhouse	4			5	6	0		0
H16	2013-07-22	14	Bellis perennis	Control	control		Cooled Greenhouse	3			4	5	0		0
H16	2013-07-22	14	Trifolium repens	Control	control		Cooled Greenhouse	2			9	15	0		0
H16	2013-07-22	14	Medicago varia Mart.	Control	control		Cooled Greenhouse	1			15	22	0		0
H16	2013-07-24	16	Phleum pratense	Control	control		Cooled Greenhouse	5			5	6	0		0
H16	2013-07-24	16	Poa trivialis	Control	control		Cooled Greenhouse	6			9	12	1	disappeared	0
H16	2013-07-24	16	Plantago lanceolata	Control	control		Cooled Greenhouse	4			5	6	0		0
H16	2013-07-24	16	Bellis perennis	Control	control		Cooled Greenhouse	3			4	5	0		0
H16	2013-07-24	16	Trifolium repens	Control	control		Cooled Greenhouse	2			9	15	0		0
H16	2013-07-24	16	Medicago varia Mart.	Control	control		Cooled Greenhouse	1			15	22	0		0
H16	2013-07-26	18	Phleum pratense	Control	control		Cooled Greenhouse	5	15	16.4	5	6	0		0
H16	2013-07-26	18	Poa trivialis	Control	control		Cooled Greenhouse	6	10.5	11.9	9	12	0		0
H16	2013-07-26	18	Plantago lanceolata	Control	control		Cooled Greenhouse	4	6.2	6.4	5	6	0		0
H16	2013-07-26	18	Bellis perennis	Control	control		Cooled Greenhouse	3	1.8	2.9	4	5	0		0
H16	2013-07-26	18	Trifolium repens	Control	control		Cooled Greenhouse	2	3.5	7.6	9	15	0		0
H16	2013-07-26	18	Medicago varia Mart.	Control	control		Cooled Greenhouse	1	5.1	13.9	15	22	0		0
H16	2013-07-28	20	Phleum pratense	Control	control		Cooled Greenhouse	5			5	6	0		0
H16	2013-07-28	20	Poa trivialis	Control	control		Cooled Greenhouse	6			9	12	0		0
H16	2013-07-28	20	Plantago lanceolata	Control	control		Cooled Greenhouse	4			5	6	0		0
H16	2013-07-28	20	Bellis perennis	Control	control		Cooled Greenhouse	3			4	5	0		0
H16	2013-07-28	20	Trifolium repens	Control	control		Cooled Greenhouse	2			9	15	0		0
H16	2013-07-28	20	Medicago varia Mart.	Control	control		Cooled Greenhouse	1			15	22	0		0
H16	2013-07-30	22	Phleum pratense	Control	control		Cooled Greenhouse	5			5	5	1	desiccated	0
H16	2013-07-30	22	Poa trivialis	Control	control		Cooled Greenhouse	6			9	14	0		2
H16	2013-07-30	22	Plantago lanceolata	Control	control		Cooled Greenhouse	4			5	4	2	desiccated	0
H16	2013-07-30	22	Bellis perennis	Control	control		Cooled Greenhouse	3			4	6	0		1
H16	2013-07-30	22	Trifolium repens	Control	control		Cooled Greenhouse	2			9	15	0		0
H16	2013-07-30	22	Medicago varia Mart.	Control	control		Cooled Greenhouse	1			15	25	0		3
H16	2013-08-01	24	Phleum pratense	Control	control		Cooled Greenhouse	5	15	16.7	5	5	0		0
H16	2013-08-01	24	Poa trivialis	Control	control		Cooled Greenhouse	6	10.5	13.5	9	16	0		2
H16	2013-08-01	24	Plantago lanceolata	Control	control		Cooled Greenhouse	4	6.2	6.9	5	4	0		0
H16	2013-08-01	24	Bellis perennis	Control	control		Cooled Greenhouse	3	1.8	3.1	4	6	0		0
H16	2013-08-01	24	Trifolium repens	Control	control		Cooled Greenhouse	2	3.5	7.8	9	18	0		3
H16	2013-08-01	24	Medicago varia Mart.	Control	control		Cooled Greenhouse	1	5.1	14.1	15	25	0		0
H16	2013-08-03	26	Phleum pratense	Control	control		Cooled Greenhouse	5			5	5	0		0
H16	2013-08-03	26	Poa trivialis	Control	control		Cooled Greenhouse	6			9	16	0		0
H16	2013-08-03	26	Plantago lanceolata	Control	control		Cooled Greenhouse	4			5	4	0		0
H16	2013-08-03	26	Bellis perennis	Control	control		Cooled Greenhouse	3			4	6	0		0
H16	2013-08-03	26	Trifolium repens	Control	control		Cooled Greenhouse	2			9	18	0		0
H16	2013-08-03	26	Medicago varia Mart.	Control	control		Cooled Greenhouse	1			15	25	0		0
H17	2013-07-08	0	Phleum pratense	Worm	dead	6.45	Greenhouse	2	9.1	9.1	4	4	0		0
H17	2013-07-08	0	Poa trivialis	Worm	dead	6.45	Greenhouse	5	11.8	11.8	9	9	0		0
H17	2013-07-08	0	Plantago lanceolata	Worm	dead	6.45	Greenhouse	3	8.6	8.6	5	5	0		0
H17	2013-07-08	0	Bellis perennis	Worm	dead	6.45	Greenhouse	4	1.8	1.8	4	4	0		0
H17	2013-07-08	0	Trifolium repens	Worm	dead	6.45	Greenhouse	1	3.1	3.1	8	8	0		0
H17	2013-07-08	0	Medicago varia Mart.	Worm	dead	6.45	Greenhouse	6	3.8	3.8	13	13	0		0
H17	2013-07-10	2	Phleum pratense	Worm	dead		Greenhouse	2			4	4	0		0
H17	2013-07-10	2	Poa trivialis	Worm	dead		Greenhouse	5			9	9	0		0
H17	2013-07-10	2	Plantago lanceolata	Worm	dead		Greenhouse	3			5	5	0		0
H17	2013-07-10	2	Bellis perennis	Worm	dead		Greenhouse	4			4	4	0		0
H17	2013-07-10	2	Trifolium repens	Worm	dead		Greenhouse	1			8	8	0		0
H17	2013-07-10	2	Medicago varia Mart.	Worm	dead		Greenhouse	6			13	13	0		0
H17	2013-07-12	4	Phleum pratense	Worm	dead		Greenhouse	2			4	4	0		0
H17	2013-07-12	4	Poa trivialis	Worm	dead		Greenhouse	5			9	9	0		0
H17	2013-07-12	4	Plantago lanceolata	Worm	dead		Greenhouse	3			5	5	0		0
H17	2013-07-12	4	Bellis perennis	Worm	dead		Greenhouse	4			4	4	0		0
H17	2013-07-12	4	Trifolium repens	Worm	dead		Greenhouse	1			8	8	0		0
H17	2013-07-12	4	Medicago varia Mart.	Worm	dead		Greenhouse	6			13	13	0		0
H17	2013-07-14	6	Phleum pratense	Worm	dead		Greenhouse	2	9.1	11.3	4	5	0		1
H17	2013-07-14	6	Poa trivialis	Worm	dead		Greenhouse	5	11.8	10	9	9	0		0
H17	2013-07-14	6	Plantago lanceolata	Worm	dead		Greenhouse	3	8.6	10.1	5	5	0		0
H17	2013-07-14	6	Bellis perennis	Worm	dead		Greenhouse	4	1.8	1.9	4	5	0		1
H17	2013-07-14	6	Trifolium repens	Worm	dead		Greenhouse	1	3.1	5.3	8	8	0		0
H17	2013-07-14	6	Medicago varia Mart.	Worm	dead		Greenhouse	6	3.8	5.6	13	15	0		2
H17	2013-07-16	8	Phleum pratense	Worm	dead		Greenhouse	2			4	5	0		0
H17	2013-07-16	8	Poa trivialis	Worm	dead		Greenhouse	5			9	9	0		0
H17	2013-07-16	8	Plantago lanceolata	Worm	dead		Greenhouse	3			5	5	0		0
H17	2013-07-16	8	Bellis perennis	Worm	dead		Greenhouse	4			4	5	0		0
H17	2013-07-16	8	Trifolium repens	Worm	dead		Greenhouse	1			8	8	0		0
H17	2013-07-16	8	Medicago varia Mart.	Worm	dead		Greenhouse	6			13	15	0		0
H17	2013-07-18	10	Phleum pratense	Worm	dead		Greenhouse	2			4	5	0		0
H17	2013-07-18	10	Poa trivialis	Worm	dead		Greenhouse	5			9	9	0		0
H17	2013-07-18	10	Plantago lanceolata	Worm	dead		Greenhouse	3			5	5	0		0
H17	2013-07-18	10	Bellis perennis	Worm	dead		Greenhouse	4			4	5	0		0
H17	2013-07-18	10	Trifolium repens	Worm	dead		Greenhouse	1			8	8	0		0
H17	2013-07-18	10	Medicago varia Mart.	Worm	dead		Greenhouse	6			13	15	0		0
H17	2013-07-20	12	Phleum pratense	Worm	dead		Greenhouse	2	9.1	14.8	4	6	0		1
H17	2013-07-20	12	Poa trivialis	Worm	dead		Greenhouse	5	11.8	19.5	9	15	0		6
H17	2013-07-20	12	Plantago lanceolata	Worm	dead		Greenhouse	3	8.6	10.5	5	4	1	desiccated	0
H17	2013-07-20	12	Bellis perennis	Worm	dead		Greenhouse	4	1.8	2.9	4	5	0		0
H17	2013-07-20	12	Trifolium repens	Worm	dead		Greenhouse	1	3.1	7.3	8	10	0		2
H17	2013-07-20	12	Medicago varia Mart.	Worm	dead		Greenhouse	6	3.8	7.3	13	16	0		1
H17	2013-07-22	14	Phleum pratense	Worm	dead		Cooled Greenhouse	2			4	6	0		0
H17	2013-07-22	14	Poa trivialis	Worm	dead		Cooled Greenhouse	5			9	15	0		0
H17	2013-07-22	14	Plantago lanceolata	Worm	dead		Cooled Greenhouse	3			5	4	0		0
H17	2013-07-22	14	Bellis perennis	Worm	dead		Cooled Greenhouse	4			4	5	0		0
H17	2013-07-22	14	Trifolium repens	Worm	dead		Cooled Greenhouse	1			8	10	0		0
H17	2013-07-22	14	Medicago varia Mart.	Worm	dead		Cooled Greenhouse	6			13	16	0		0
H17	2013-07-24	16	Phleum pratense	Worm	dead		Cooled Greenhouse	2			4	6	0		0
H17	2013-07-24	16	Poa trivialis	Worm	dead		Cooled Greenhouse	5			9	19	0		4
H17	2013-07-24	16	Plantago lanceolata	Worm	dead		Cooled Greenhouse	3			5	4	0		0
H17	2013-07-24	16	Bellis perennis	Worm	dead		Cooled Greenhouse	4			4	5	0		0
H17	2013-07-24	16	Trifolium repens	Worm	dead		Cooled Greenhouse	1			8	10	0		0
H17	2013-07-24	16	Medicago varia Mart.	Worm	dead		Cooled Greenhouse	6			13	16	0		0
H17	2013-07-26	18	Phleum pratense	Worm	dead		Cooled Greenhouse	2	9.1	14.7	4	6	0		0
H17	2013-07-26	18	Poa trivialis	Worm	dead		Cooled Greenhouse	5	11.8	19.6	9	19	0		0
H17	2013-07-26	18	Plantago lanceolata	Worm	dead		Cooled Greenhouse	3	8.6	11.1	5	4	0		0
H17	2013-07-26	18	Bellis perennis	Worm	dead		Cooled Greenhouse	4	1.8	2.6	4	5	0		0
H17	2013-07-26	18	Trifolium repens	Worm	dead		Cooled Greenhouse	1	3.1	7.5	8	10	0		0
H17	2013-07-26	18	Medicago varia Mart.	Worm	dead		Cooled Greenhouse	6	3.8	7.5	13	16	0		0
H17	2013-07-28	20	Phleum pratense	Worm	dead		Cooled Greenhouse	2			4	6	0		0
H17	2013-07-28	20	Poa trivialis	Worm	dead		Cooled Greenhouse	5			9	19	0		0
H17	2013-07-28	20	Plantago lanceolata	Worm	dead		Cooled Greenhouse	3			5	4	0		0
H17	2013-07-28	20	Bellis perennis	Worm	dead		Cooled Greenhouse	4			4	5	0		0
H17	2013-07-28	20	Trifolium repens	Worm	dead		Cooled Greenhouse	1			8	10	0		0
H17	2013-07-28	20	Medicago varia Mart.	Worm	dead		Cooled Greenhouse	6			13	16	0		0
H17	2013-07-30	22	Phleum pratense	Worm	dead		Cooled Greenhouse	2			4	6	0		0
H17	2013-07-30	22	Poa trivialis	Worm	dead		Cooled Greenhouse	5			9	23	0		4
H17	2013-07-30	22	Plantago lanceolata	Worm	dead		Cooled Greenhouse	3			5	4	0		0
H17	2013-07-30	22	Bellis perennis	Worm	dead		Cooled Greenhouse	4			4	4	1	desiccated	0
H17	2013-07-30	22	Trifolium repens	Worm	dead		Cooled Greenhouse	1			8	13	0		3
H17	2013-07-30	22	Medicago varia Mart.	Worm	dead		Cooled Greenhouse	6			13	22	0		6
H17	2013-08-01	24	Phleum pratense	Worm	dead		Cooled Greenhouse	2	9.1	15	4	6	0		0
H17	2013-08-01	24	Poa trivialis	Worm	dead		Cooled Greenhouse	5	11.8	19.2	9	33	0		10
H17	2013-08-01	24	Plantago lanceolata	Worm	dead		Cooled Greenhouse	3	8.6	11.9	5	4	0		0
H17	2013-08-01	24	Bellis perennis	Worm	dead		Cooled Greenhouse	4	1.8	3.1	4	5	0		1
H17	2013-08-01	24	Trifolium repens	Worm	dead		Cooled Greenhouse	1	3.1	7.5	8	13	0		0
H17	2013-08-01	24	Medicago varia Mart.	Worm	dead		Cooled Greenhouse	6	3.8	7.5	13	22	0		0
H17	2013-08-03	26	Phleum pratense	Worm	dead		Cooled Greenhouse	2			4	6	0		0
H17	2013-08-03	26	Poa trivialis	Worm	dead		Cooled Greenhouse	5			9	33	0		0
H17	2013-08-03	26	Plantago lanceolata	Worm	dead		Cooled Greenhouse	3			5	4	0		0
H17	2013-08-03	26	Bellis perennis	Worm	dead		Cooled Greenhouse	4			4	5	0		0
H17	2013-08-03	26	Trifolium repens	Worm	dead		Cooled Greenhouse	1			8	13	0		0
H17	2013-08-03	26	Medicago varia Mart.	Worm	dead		Cooled Greenhouse	6			13	22	0		0
H18	2013-07-08	0	Phleum pratense	Control	control		Greenhouse	2	7.8	7.8	5	5	0		0
H18	2013-07-08	0	Poa trivialis	Control	control		Greenhouse	1	13.8	13.8	10	10	0		0
H18	2013-07-08	0	Plantago lanceolata	Control	control		Greenhouse	4	6	6	5	5	0		0
H18	2013-07-08	0	Bellis perennis	Control	control		Greenhouse	6	1.9	1.9	5	5	0		0
H18	2013-07-08	0	Trifolium repens	Control	control		Greenhouse	3	2	2	4	4	0		0
H18	2013-07-08	0	Medicago varia Mart.	Control	control		Greenhouse	5	4.3	4.3	13	13	0		0
H18	2013-07-10	2	Phleum pratense	Control	control		Greenhouse	2			5	5	0		0
H18	2013-07-10	2	Poa trivialis	Control	control		Greenhouse	1			10	10	0		0
H18	2013-07-10	2	Plantago lanceolata	Control	control		Greenhouse	4			5	5	0		0
H18	2013-07-10	2	Bellis perennis	Control	control		Greenhouse	6			5	5	0		0
H18	2013-07-10	2	Trifolium repens	Control	control		Greenhouse	3			4	4	0		0
H18	2013-07-10	2	Medicago varia Mart.	Control	control		Greenhouse	5			13	13	0		0
H18	2013-07-12	4	Phleum pratense	Control	control		Greenhouse	2			5	5	0		0
H18	2013-07-12	4	Poa trivialis	Control	control		Greenhouse	1			10	10	0		0
H18	2013-07-12	4	Plantago lanceolata	Control	control		Greenhouse	4			5	5	0		0
H18	2013-07-12	4	Bellis perennis	Control	control		Greenhouse	6			5	5	0		0
H18	2013-07-12	4	Trifolium repens	Control	control		Greenhouse	3			4	4	0		0
H18	2013-07-12	4	Medicago varia Mart.	Control	control		Greenhouse	5			13	13	0		0
H18	2013-07-14	6	Phleum pratense	Control	control		Greenhouse	2	7.8	9.7	5	5	0		0
H18	2013-07-14	6	Poa trivialis	Control	control		Greenhouse	1	13.8	13.9	10	13	0		3
H18	2013-07-14	6	Plantago lanceolata	Control	control		Greenhouse	4	6	7	5	5	0		0
H18	2013-07-14	6	Bellis perennis	Control	control		Greenhouse	6	1.9	2.1	5	6	0		1
H18	2013-07-14	6	Trifolium repens	Control	control		Greenhouse	3	2	3.4	4	5	0		1
H18	2013-07-14	6	Medicago varia Mart.	Control	control		Greenhouse	5	4.3	8.2	13	16	0		3
H18	2013-07-16	8	Phleum pratense	Control	control		Greenhouse	2			5	5	0		0
H18	2013-07-16	8	Poa trivialis	Control	control		Greenhouse	1			10	13	0		0
H18	2013-07-16	8	Plantago lanceolata	Control	control		Greenhouse	4			5	5	0		0
H18	2013-07-16	8	Bellis perennis	Control	control		Greenhouse	6			5	6	0		0
H18	2013-07-16	8	Trifolium repens	Control	control		Greenhouse	3			4	5	0		0
H18	2013-07-16	8	Medicago varia Mart.	Control	control		Greenhouse	5			13	16	0		0
H18	2013-07-18	10	Phleum pratense	Control	control		Greenhouse	2			5	5	0		0
H18	2013-07-18	10	Poa trivialis	Control	control		Greenhouse	1			10	13	0		0
H18	2013-07-18	10	Plantago lanceolata	Control	control		Greenhouse	4			5	5	0		0
H18	2013-07-18	10	Bellis perennis	Control	control		Greenhouse	6			5	6	0		0
H18	2013-07-18	10	Trifolium repens	Control	control		Greenhouse	3			4	5	0		0
H18	2013-07-18	10	Medicago varia Mart.	Control	control		Greenhouse	5			13	16	0		0
H18	2013-07-20	12	Phleum pratense	Control	control		Greenhouse	2	7.8	14.2	5	5	0		0
H18	2013-07-20	12	Poa trivialis	Control	control		Greenhouse	1	13.8	15	10	14	0		1
H18	2013-07-20	12	Plantago lanceolata	Control	control		Greenhouse	4	6	9.3	5	6	0		1
H18	2013-07-20	12	Bellis perennis	Control	control		Greenhouse	6	1.9	3.3	5	7	0		1
H18	2013-07-20	12	Trifolium repens	Control	control		Greenhouse	3	2	5.9	4	7	0		2
H18	2013-07-20	12	Medicago varia Mart.	Control	control		Greenhouse	5	4.3	11.5	13	25	0		9
H18	2013-07-22	14	Phleum pratense	Control	control		Cooled Greenhouse	2			5	5	0		0
H18	2013-07-22	14	Poa trivialis	Control	control		Cooled Greenhouse	1			10	14	0		0
H18	2013-07-22	14	Plantago lanceolata	Control	control		Cooled Greenhouse	4			5	6	0		0
H18	2013-07-22	14	Bellis perennis	Control	control		Cooled Greenhouse	6			5	7	0		0
H18	2013-07-22	14	Trifolium repens	Control	control		Cooled Greenhouse	3			4	7	0		0
H18	2013-07-22	14	Medicago varia Mart.	Control	control		Cooled Greenhouse	5			13	25	0		0
H18	2013-07-24	16	Phleum pratense	Control	control		Cooled Greenhouse	2			5	5	0		0
H18	2013-07-24	16	Poa trivialis	Control	control		Cooled Greenhouse	1			10	16	0		2
H18	2013-07-24	16	Plantago lanceolata	Control	control		Cooled Greenhouse	4			5	6	0		0
H18	2013-07-24	16	Bellis perennis	Control	control		Cooled Greenhouse	6			5	8	0		1
H18	2013-07-24	16	Trifolium repens	Control	control		Cooled Greenhouse	3			4	7	0		0
H18	2013-07-24	16	Medicago varia Mart.	Control	control		Cooled Greenhouse	5			13	33	0		8
H18	2013-07-26	18	Phleum pratense	Control	control		Cooled Greenhouse	2	7.8	15.2	5	5	0		0
H18	2013-07-26	18	Poa trivialis	Control	control		Cooled Greenhouse	1	13.8	15.1	10	16	0		0
H18	2013-07-26	18	Plantago lanceolata	Control	control		Cooled Greenhouse	4	6	9.3	5	6	0		0
H18	2013-07-26	18	Bellis perennis	Control	control		Cooled Greenhouse	6	1.9	3	5	8	0		0
H18	2013-07-26	18	Trifolium repens	Control	control		Cooled Greenhouse	3	2	6	4	7	0		0
H18	2013-07-26	18	Medicago varia Mart.	Control	control		Cooled Greenhouse	5	4.3	11.7	13	33	0		0
H18	2013-07-28	20	Phleum pratense	Control	control		Cooled Greenhouse	2			5	5	0		0
H18	2013-07-28	20	Poa trivialis	Control	control		Cooled Greenhouse	1			10	16	0		0
H18	2013-07-28	20	Plantago lanceolata	Control	control		Cooled Greenhouse	4			5	6	0		0
H18	2013-07-28	20	Bellis perennis	Control	control		Cooled Greenhouse	6			5	8	0		0
H18	2013-07-28	20	Trifolium repens	Control	control		Cooled Greenhouse	3			4	7	0		0
H18	2013-07-28	20	Medicago varia Mart.	Control	control		Cooled Greenhouse	5			13	33	0		0
H18	2013-07-30	22	Phleum pratense	Control	control		Cooled Greenhouse	2			5	5	0		0
H18	2013-07-30	22	Poa trivialis	Control	control		Cooled Greenhouse	1			10	15	1	disappeared	0
H18	2013-07-30	22	Plantago lanceolata	Control	control		Cooled Greenhouse	4			5	5	1	desiccated	0
H18	2013-07-30	22	Bellis perennis	Control	control		Cooled Greenhouse	6			5	7	1	disappeared	0
H18	2013-07-30	22	Trifolium repens	Control	control		Cooled Greenhouse	3			4	7	0		0
H18	2013-07-30	22	Medicago varia Mart.	Control	control		Cooled Greenhouse	5			13	40	0		7
H18	2013-08-01	24	Phleum pratense	Control	control		Cooled Greenhouse	2	7.8	16.6	5	6	0		1
H18	2013-08-01	24	Poa trivialis	Control	control		Cooled Greenhouse	1	13.8	15.3	10	15	0		0
H18	2013-08-01	24	Plantago lanceolata	Control	control		Cooled Greenhouse	4	6	10.1	5	6	0		1
H18	2013-08-01	24	Bellis perennis	Control	control		Cooled Greenhouse	6	1.9	3.2	5	7	0		0
H18	2013-08-01	24	Trifolium repens	Control	control		Cooled Greenhouse	3	2	6.1	4	7	0		0
H18	2013-08-01	24	Medicago varia Mart.	Control	control		Cooled Greenhouse	5	4.3	11.9	13	40	0		0
H18	2013-08-03	26	Phleum pratense	Control	control		Cooled Greenhouse	2			5	6	0		0
H18	2013-08-03	26	Poa trivialis	Control	control		Cooled Greenhouse	1			10	15	0		0
H18	2013-08-03	26	Plantago lanceolata	Control	control		Cooled Greenhouse	4			5	6	0		0
H18	2013-08-03	26	Bellis perennis	Control	control		Cooled Greenhouse	6			5	7	0		0
H18	2013-08-03	26	Trifolium repens	Control	control		Cooled Greenhouse	3			4	7	0		0
H18	2013-08-03	26	Medicago varia Mart.	Control	control		Cooled Greenhouse	5			13	40	0		0
H19	2013-07-08	0	Phleum pratense	Worm	dead	3.83	Greenhouse	3	10.4	10.4	4	4	0		0
H19	2013-07-08	0	Poa trivialis	Worm	dead	3.83	Greenhouse	4	14.7	14.7	13	13	0		0
H19	2013-07-08	0	Plantago lanceolata	Worm	dead	3.83	Greenhouse	6	7.3	7.3	4	4	0		0
H19	2013-07-08	0	Bellis perennis	Worm	dead	3.83	Greenhouse	1	1.4	1.4	9	9	0		0
H19	2013-07-08	0	Trifolium repens	Worm	dead	3.83	Greenhouse	2	3.6	3.6	9	9	0		0
H19	2013-07-08	0	Medicago varia Mart.	Worm	dead	3.83	Greenhouse	5	11.4	11.4	18	18	0		0
H19	2013-07-10	2	Phleum pratense	Worm	dead		Greenhouse	3			4	4	0		0
H19	2013-07-10	2	Poa trivialis	Worm	dead		Greenhouse	4			13	13	0		0
H19	2013-07-10	2	Plantago lanceolata	Worm	dead		Greenhouse	6			4	4	0		0
H19	2013-07-10	2	Bellis perennis	Worm	dead		Greenhouse	1			9	9	0		0
H19	2013-07-10	2	Trifolium repens	Worm	dead		Greenhouse	2			9	9	0		0
H19	2013-07-10	2	Medicago varia Mart.	Worm	dead		Greenhouse	5			18	18	0		0
H19	2013-07-12	4	Phleum pratense	Worm	dead		Greenhouse	3			4	4	0		0
H19	2013-07-12	4	Poa trivialis	Worm	dead		Greenhouse	4			13	13	0		0
H19	2013-07-12	4	Plantago lanceolata	Worm	dead		Greenhouse	6			4	4	0		0
H19	2013-07-12	4	Bellis perennis	Worm	dead		Greenhouse	1			9	9	0		0
H19	2013-07-12	4	Trifolium repens	Worm	dead		Greenhouse	2			9	9	0		0
H19	2013-07-12	4	Medicago varia Mart.	Worm	dead		Greenhouse	5			18	18	0		0
H19	2013-07-14	6	Phleum pratense	Worm	dead		Greenhouse	3	10.4	10.7	4	5	0		1
H19	2013-07-14	6	Poa trivialis	Worm	dead		Greenhouse	4	14.7	18.6	13	19	0		6
H19	2013-07-14	6	Plantago lanceolata	Worm	dead		Greenhouse	6	7.3	8	4	4	0		0
H19	2013-07-14	6	Bellis perennis	Worm	dead		Greenhouse	1	1.4	2.3	9	5	4	disappeared	0
H19	2013-07-14	6	Trifolium repens	Worm	dead		Greenhouse	2	3.6	4.5	9	10	0		1
H19	2013-07-14	6	Medicago varia Mart.	Worm	dead		Greenhouse	5	11.4	15	18	28	0		10
H19	2013-07-16	8	Phleum pratense	Worm	dead		Greenhouse	3			4	5	0		0
H19	2013-07-16	8	Poa trivialis	Worm	dead		Greenhouse	4			13	19	0		0
H19	2013-07-16	8	Plantago lanceolata	Worm	dead		Greenhouse	6			4	4	0		0
H19	2013-07-16	8	Bellis perennis	Worm	dead		Greenhouse	1			9	5	0		0
H19	2013-07-16	8	Trifolium repens	Worm	dead		Greenhouse	2			9	10	0		0
H19	2013-07-16	8	Medicago varia Mart.	Worm	dead		Greenhouse	5			18	28	0		0
H19	2013-07-18	10	Phleum pratense	Worm	dead		Greenhouse	3			4	5	0		0
H19	2013-07-18	10	Poa trivialis	Worm	dead		Greenhouse	4			13	19	0		0
H19	2013-07-18	10	Plantago lanceolata	Worm	dead		Greenhouse	6			4	4	0		0
H19	2013-07-18	10	Bellis perennis	Worm	dead		Greenhouse	1			9	5	0		0
H19	2013-07-18	10	Trifolium repens	Worm	dead		Greenhouse	2			9	10	0		0
H19	2013-07-18	10	Medicago varia Mart.	Worm	dead		Greenhouse	5			18	28	0		0
H19	2013-07-20	12	Phleum pratense	Worm	dead		Greenhouse	3	10.4	26	4	5	0		0
H19	2013-07-20	12	Poa trivialis	Worm	dead		Greenhouse	4	14.7	25.7	13	25	0		6
H19	2013-07-20	12	Plantago lanceolata	Worm	dead		Greenhouse	6	7.3	9.8	4	5	0		1
H19	2013-07-20	12	Bellis perennis	Worm	dead		Greenhouse	1	1.4	3.5	9	5	0		0
H19	2013-07-20	12	Trifolium repens	Worm	dead		Greenhouse	2	3.6	6.4	9	12	0		2
H19	2013-07-20	12	Medicago varia Mart.	Worm	dead		Greenhouse	5	11.4	17.5	18	30	0		2
H19	2013-07-22	14	Phleum pratense	Worm	dead		Cooled Greenhouse	3			4	5	0		0
H19	2013-07-22	14	Poa trivialis	Worm	dead		Cooled Greenhouse	4			13	25	0		0
H19	2013-07-22	14	Plantago lanceolata	Worm	dead		Cooled Greenhouse	6			4	5	0		0
H19	2013-07-22	14	Bellis perennis	Worm	dead		Cooled Greenhouse	1			9	5	0		0
H19	2013-07-22	14	Trifolium repens	Worm	dead		Cooled Greenhouse	2			9	12	0		0
H19	2013-07-22	14	Medicago varia Mart.	Worm	dead		Cooled Greenhouse	5			18	30	0		0
H19	2013-07-24	16	Phleum pratense	Worm	dead		Cooled Greenhouse	3			4	5	0		0
H19	2013-07-24	16	Poa trivialis	Worm	dead		Cooled Greenhouse	4			13	26	0		1
H19	2013-07-24	16	Plantago lanceolata	Worm	dead		Cooled Greenhouse	6			4	5	0		0
H19	2013-07-24	16	Bellis perennis	Worm	dead		Cooled Greenhouse	1			9	5	0		0
H19	2013-07-24	16	Trifolium repens	Worm	dead		Cooled Greenhouse	2			9	12	0		0
H19	2013-07-24	16	Medicago varia Mart.	Worm	dead		Cooled Greenhouse	5			18	30	0		0
H19	2013-07-26	18	Phleum pratense	Worm	dead		Cooled Greenhouse	3	10.4	30.6	4	5	0		0
H19	2013-07-26	18	Poa trivialis	Worm	dead		Cooled Greenhouse	4	14.7	26.9	13	26	0		0
H19	2013-07-26	18	Plantago lanceolata	Worm	dead		Cooled Greenhouse	6	7.3	9.9	4	5	0		0
H19	2013-07-26	18	Bellis perennis	Worm	dead		Cooled Greenhouse	1	1.4	3.4	9	5	0		0
H19	2013-07-26	18	Trifolium repens	Worm	dead		Cooled Greenhouse	2	3.6	6.5	9	12	0		0
H19	2013-07-26	18	Medicago varia Mart.	Worm	dead		Cooled Greenhouse	5	11.4	18	18	30	0		0
H19	2013-07-28	20	Phleum pratense	Worm	dead		Cooled Greenhouse	3			4	5	0		0
H19	2013-07-28	20	Poa trivialis	Worm	dead		Cooled Greenhouse	4			13	26	0		0
H19	2013-07-28	20	Plantago lanceolata	Worm	dead		Cooled Greenhouse	6			4	5	0		0
H19	2013-07-28	20	Bellis perennis	Worm	dead		Cooled Greenhouse	1			9	5	0		0
H19	2013-07-28	20	Trifolium repens	Worm	dead		Cooled Greenhouse	2			9	12	0		0
H19	2013-07-28	20	Medicago varia Mart.	Worm	dead		Cooled Greenhouse	5			18	30	0		0
H19	2013-07-30	22	Phleum pratense	Worm	dead		Cooled Greenhouse	3			4	6	0		1
H19	2013-07-30	22	Poa trivialis	Worm	dead		Cooled Greenhouse	4			13	38	0		12
H19	2013-07-30	22	Plantago lanceolata	Worm	dead		Cooled Greenhouse	6			4	6	0		1
H19	2013-07-30	22	Bellis perennis	Worm	dead		Cooled Greenhouse	1			9	6	0		1
H19	2013-07-30	22	Trifolium repens	Worm	dead		Cooled Greenhouse	2			9	13	0		1
H19	2013-07-30	22	Medicago varia Mart.	Worm	dead		Cooled Greenhouse	5			18	35	0		5
H19	2013-08-01	24	Phleum pratense	Worm	dead		Cooled Greenhouse	3	10.4	35.1	4	7	0		1
H19	2013-08-01	24	Poa trivialis	Worm	dead		Cooled Greenhouse	4	14.7	27.8	13	46	0		8
H19	2013-08-01	24	Plantago lanceolata	Worm	dead		Cooled Greenhouse	6	7.3	9.9	4	4	2	disappeared	0
H19	2013-08-01	24	Bellis perennis	Worm	dead		Cooled Greenhouse	1	1.4	4.1	9	7	0		1
H19	2013-08-01	24	Trifolium repens	Worm	dead		Cooled Greenhouse	2	3.6	7	9	11	2	disappeared	0
H19	2013-08-01	24	Medicago varia Mart.	Worm	dead		Cooled Greenhouse	5	11.4	18	18	35	0		0
H19	2013-08-03	26	Phleum pratense	Worm	dead		Cooled Greenhouse	3			4	7	0		0
H19	2013-08-03	26	Poa trivialis	Worm	dead		Cooled Greenhouse	4			13	46	0		0
H19	2013-08-03	26	Plantago lanceolata	Worm	dead		Cooled Greenhouse	6			4	4	0		0
H19	2013-08-03	26	Bellis perennis	Worm	dead		Cooled Greenhouse	1			9	7	0		0
H19	2013-08-03	26	Trifolium repens	Worm	dead		Cooled Greenhouse	2			9	11	0		0
H19	2013-08-03	26	Medicago varia Mart.	Worm	dead		Cooled Greenhouse	5			18	35	0		0
H20	2013-07-08	0	Phleum pratense	Control	control		Greenhouse	2	8.8	8.8	4	4	0		0
H20	2013-07-08	0	Poa trivialis	Control	control		Greenhouse	4	19.6	19.6	11	11	0		0
H20	2013-07-08	0	Plantago lanceolata	Control	control		Greenhouse	1	8.3	8.3	6	6	0		0
H20	2013-07-08	0	Bellis perennis	Control	control		Greenhouse	5	1.4	1.4	4	4	0		0
H20	2013-07-08	0	Trifolium repens	Control	control		Greenhouse	6	2.3	2.3	8	8	0		0
H20	2013-07-08	0	Medicago varia Mart.	Control	control		Greenhouse	3	5.2	5.2	12	12	0		0
H20	2013-07-10	2	Phleum pratense	Control	control		Greenhouse	2			4	4	0		0
H20	2013-07-10	2	Poa trivialis	Control	control		Greenhouse	4			11	11	0		0
H20	2013-07-10	2	Plantago lanceolata	Control	control		Greenhouse	1			6	6	0		0
H20	2013-07-10	2	Bellis perennis	Control	control		Greenhouse	5			4	4	0		0
H20	2013-07-10	2	Trifolium repens	Control	control		Greenhouse	6			8	8	0		0
H20	2013-07-10	2	Medicago varia Mart.	Control	control		Greenhouse	3			12	12	0		0
H20	2013-07-12	4	Phleum pratense	Control	control		Greenhouse	2			4	4	0		0
H20	2013-07-12	4	Poa trivialis	Control	control		Greenhouse	4			11	11	0		0
H20	2013-07-12	4	Plantago lanceolata	Control	control		Greenhouse	1			6	6	0		0
H20	2013-07-12	4	Bellis perennis	Control	control		Greenhouse	5			4	4	0		0
H20	2013-07-12	4	Trifolium repens	Control	control		Greenhouse	6			8	8	0		0
H20	2013-07-12	4	Medicago varia Mart.	Control	control		Greenhouse	3			12	12	0		0
H20	2013-07-14	6	Phleum pratense	Control	control		Greenhouse	2	8.8	11.6	4	5	0		1
H20	2013-07-14	6	Poa trivialis	Control	control		Greenhouse	4	19.6	18.1	11	16	0		5
H20	2013-07-14	6	Plantago lanceolata	Control	control		Greenhouse	1	8.3	7.6	6	6	0		0
H20	2013-07-14	6	Bellis perennis	Control	control		Greenhouse	5	1.4	2.7	4	5	0		1
H20	2013-07-14	6	Trifolium repens	Control	control		Greenhouse	6	2.3	3.6	8	8	0		0
H20	2013-07-14	6	Medicago varia Mart.	Control	control		Greenhouse	3	5.2	6.8	12	20	0		8
H20	2013-07-16	8	Phleum pratense	Control	control		Greenhouse	2			4	5	0		0
H20	2013-07-16	8	Poa trivialis	Control	control		Greenhouse	4			11	16	0		0
H20	2013-07-16	8	Plantago lanceolata	Control	control		Greenhouse	1			6	6	0		0
H20	2013-07-16	8	Bellis perennis	Control	control		Greenhouse	5			4	5	0		0
H20	2013-07-16	8	Trifolium repens	Control	control		Greenhouse	6			8	8	0		0
H20	2013-07-16	8	Medicago varia Mart.	Control	control		Greenhouse	3			12	20	0		0
H20	2013-07-18	10	Phleum pratense	Control	control		Greenhouse	2			4	5	0		0
H20	2013-07-18	10	Poa trivialis	Control	control		Greenhouse	4			11	16	0		0
H20	2013-07-18	10	Plantago lanceolata	Control	control		Greenhouse	1			6	6	0		0
H20	2013-07-18	10	Bellis perennis	Control	control		Greenhouse	5			4	5	0		0
H20	2013-07-18	10	Trifolium repens	Control	control		Greenhouse	6			8	8	0		0
H20	2013-07-18	10	Medicago varia Mart.	Control	control		Greenhouse	3			12	20	0		0
H20	2013-07-20	12	Phleum pratense	Control	control		Greenhouse	2	8.8	19.5	4	6	0		1
H20	2013-07-20	12	Poa trivialis	Control	control		Greenhouse	4	19.6	19.3	11	20	0		4
H20	2013-07-20	12	Plantago lanceolata	Control	control		Greenhouse	1	8.3	8.4	6	6	0		0
H20	2013-07-20	12	Bellis perennis	Control	control		Greenhouse	5	1.4	3.2	4	5	0		0
H20	2013-07-20	12	Trifolium repens	Control	control		Greenhouse	6	2.3	6.4	8	19	0		11
H20	2013-07-20	12	Medicago varia Mart.	Control	control		Greenhouse	3	5.2	9.4	12	28	0		8
H20	2013-07-22	14	Phleum pratense	Control	control		Cooled Greenhouse	2			4	6	0		0
H20	2013-07-22	14	Poa trivialis	Control	control		Cooled Greenhouse	4			11	20	0		0
H20	2013-07-22	14	Plantago lanceolata	Control	control		Cooled Greenhouse	1			6	6	0		0
H20	2013-07-22	14	Bellis perennis	Control	control		Cooled Greenhouse	5			4	5	0		0
H20	2013-07-22	14	Trifolium repens	Control	control		Cooled Greenhouse	6			8	19	0		0
H20	2013-07-22	14	Medicago varia Mart.	Control	control		Cooled Greenhouse	3			12	28	0		0
H20	2013-07-24	16	Phleum pratense	Control	control		Cooled Greenhouse	2			4	6	0		0
H20	2013-07-24	16	Poa trivialis	Control	control		Cooled Greenhouse	4			11	21	0		1
H20	2013-07-24	16	Plantago lanceolata	Control	control		Cooled Greenhouse	1			6	5	1	desiccated	0
H20	2013-07-24	16	Bellis perennis	Control	control		Cooled Greenhouse	5			4	5	0		0
H20	2013-07-24	16	Trifolium repens	Control	control		Cooled Greenhouse	6			8	10	9	disappeared	0
H20	2013-07-24	16	Medicago varia Mart.	Control	control		Cooled Greenhouse	3			12	28	0		0
H20	2013-07-26	18	Phleum pratense	Control	control		Cooled Greenhouse	2	8.8	19.6	4	6	0		0
H20	2013-07-26	18	Poa trivialis	Control	control		Cooled Greenhouse	4	19.6	19.5	11	21	0		0
H20	2013-07-26	18	Plantago lanceolata	Control	control		Cooled Greenhouse	1	8.3	8.5	6	5	0		0
H20	2013-07-26	18	Bellis perennis	Control	control		Cooled Greenhouse	5	1.4	3.2	4	5	0		0
H20	2013-07-26	18	Trifolium repens	Control	control		Cooled Greenhouse	6	2.3	6.6	8	10	0		0
H20	2013-07-26	18	Medicago varia Mart.	Control	control		Cooled Greenhouse	3	5.2	9.4	12	28	0		0
H20	2013-07-28	20	Phleum pratense	Control	control		Cooled Greenhouse	2			4	6	0		0
H20	2013-07-28	20	Poa trivialis	Control	control		Cooled Greenhouse	4			11	21	0		0
H20	2013-07-28	20	Plantago lanceolata	Control	control		Cooled Greenhouse	1			6	5	0		0
H20	2013-07-28	20	Bellis perennis	Control	control		Cooled Greenhouse	5			4	5	0		0
H20	2013-07-28	20	Trifolium repens	Control	control		Cooled Greenhouse	6			8	10	0		0
H20	2013-07-28	20	Medicago varia Mart.	Control	control		Cooled Greenhouse	3			12	28	0		0
H20	2013-07-30	22	Phleum pratense	Control	control		Cooled Greenhouse	2			4	7	0		1
H20	2013-07-30	22	Poa trivialis	Control	control		Cooled Greenhouse	4			11	18	3	desiccated	0
H20	2013-07-30	22	Plantago lanceolata	Control	control		Cooled Greenhouse	1			6	4	1	desiccated	0
H20	2013-07-30	22	Bellis perennis	Control	control		Cooled Greenhouse	5			4	6	0		1
H20	2013-07-30	22	Trifolium repens	Control	control		Cooled Greenhouse	6			8	13	0		3
H20	2013-07-30	22	Medicago varia Mart.	Control	control		Cooled Greenhouse	3			12	37	0		9
H20	2013-08-01	24	Phleum pratense	Control	control		Cooled Greenhouse	2	8.8	20.8	4	7	0		0
H20	2013-08-01	24	Poa trivialis	Control	control		Cooled Greenhouse	4	19.6	19.5	11	20	0		2
H20	2013-08-01	24	Plantago lanceolata	Control	control		Cooled Greenhouse	1	8.3	8.8	6	4	0		0
H20	2013-08-01	24	Bellis perennis	Control	control		Cooled Greenhouse	5	1.4	3.5	4	8	0		2
H20	2013-08-01	24	Trifolium repens	Control	control		Cooled Greenhouse	6	2.3	7	8	13	0		0
H20	2013-08-01	24	Medicago varia Mart.	Control	control		Cooled Greenhouse	3	5.2	9.3	12	34	3	disappeared	0
H20	2013-08-03	26	Phleum pratense	Control	control		Cooled Greenhouse	2			4	7	0		0
H20	2013-08-03	26	Poa trivialis	Control	control		Cooled Greenhouse	4			11	20	0		0
H20	2013-08-03	26	Plantago lanceolata	Control	control		Cooled Greenhouse	1			6	4	0		0
H20	2013-08-03	26	Bellis perennis	Control	control		Cooled Greenhouse	5			4	8	0		0
H20	2013-08-03	26	Trifolium repens	Control	control		Cooled Greenhouse	6			8	13	0		0
H20	2013-08-03	26	Medicago varia Mart.	Control	control		Cooled Greenhouse	3			12	34	0		0

## Sheet: Seedling_mortality_experiment
Microcosm_Nr	Date	Plant_species	Worm_present	Body_weight_worm(g)	Location_of_microcosm	Randomized_plant_location_in_microcosm	Initial_straw_amount	Straw_left(%_of_initial_amount)	Initial_number_of_plant_individuals	Number_of_plant_individuals_left	Number_of_dead_plant_individuals	Reason_for_death	Height_of_largest_plant_individual(cm)	Height_of_smallest_plant_individual(cm)	Herbivory_observation	Live_leaves_pulled_in_burrow
21	2013-07-12	Bellis perennis	Yes	3.45	Greenhouse	4	0.1	100	5	5	0		2.4	1.7
21	2013-07-12	Medicago varia Mart.	Yes	3.45	Greenhouse	3	0.1	100	5	5	0		7.8	1.9
21	2013-07-12	Phleum pratense	Yes	3.45	Greenhouse	6	0.1	100	5	5	0		10	3.5
21	2013-07-12	Plantago lanceolata	Yes	3.45	Greenhouse	2	0.1	100	5	5	0		7.9	4.9
21	2013-07-12	Poa trivialis	Yes	3.45	Greenhouse	5	0.1	100	5	5	0		8	4.5
21	2013-07-12	Trifolium repens	Yes	3.45	Greenhouse	1	0.1	100	5	5	0		5.7	2.7
21	2013-07-13	Bellis perennis	Yes		Greenhouse	4	0.1	100	5	5	0
21	2013-07-13	Medicago varia Mart.	Yes		Greenhouse	3	0.1	100	5	5	0
21	2013-07-13	Phleum pratense	Yes		Greenhouse	6	0.1	100	5	5	0
21	2013-07-13	Plantago lanceolata	Yes		Greenhouse	2	0.1	100	5	5	0
21	2013-07-13	Poa trivialis	Yes		Greenhouse	5	0.1	100	5	5	0
21	2013-07-13	Trifolium repens	Yes		Greenhouse	1	0.1	100	5	5	0
21	2013-07-15	Bellis perennis	Yes		Greenhouse	4	0.1	100	5	5	0
21	2013-07-15	Medicago varia Mart.	Yes		Greenhouse	3	0.1	100	5	5	0
21	2013-07-15	Phleum pratense	Yes		Greenhouse	6	0.1	100	5	5	0
21	2013-07-15	Plantago lanceolata	Yes		Greenhouse	2	0.1	100	5	5	0
21	2013-07-15	Poa trivialis	Yes		Greenhouse	5	0.1	100	5	5	0
21	2013-07-15	Trifolium repens	Yes		Greenhouse	1	0.1	100	5	5	0
21	2013-07-17	Bellis perennis	Yes		Greenhouse	4	0.1	100	5	5	0
21	2013-07-17	Medicago varia Mart.	Yes		Greenhouse	3	0.1	100	5	5	0
21	2013-07-17	Phleum pratense	Yes		Greenhouse	6	0.1	100	5	5	0
21	2013-07-17	Plantago lanceolata	Yes		Greenhouse	2	0.1	100	5	5	0
21	2013-07-17	Poa trivialis	Yes		Greenhouse	5	0.1	100	5	5	0
21	2013-07-17	Trifolium repens	Yes		Greenhouse	1	0.1	100	5	5	0
21	2013-07-19	Bellis perennis	Yes		Greenhouse	4	0.1	100	5	5	0
21	2013-07-19	Medicago varia Mart.	Yes		Greenhouse	3	0.1	0	5	5	0
21	2013-07-19	Phleum pratense	Yes		Greenhouse	6	0.1	100	5	5	0
21	2013-07-19	Plantago lanceolata	Yes		Greenhouse	2	0.1	100	5	5	0
21	2013-07-19	Poa trivialis	Yes		Greenhouse	5	0.1	100	5	5	0
21	2013-07-19	Trifolium repens	Yes		Greenhouse	1	0.1	0	5	5	0
21	2013-07-21	Bellis perennis	Yes		Greenhouse	4	0.1	100	5	5	0
21	2013-07-21	Medicago varia Mart.	Yes		Greenhouse	3	0.1	0	5	5	0
21	2013-07-21	Phleum pratense	Yes		Greenhouse	6	0.1	100	5	5	0
21	2013-07-21	Plantago lanceolata	Yes		Greenhouse	2	0.1	100	5	5	0
21	2013-07-21	Poa trivialis	Yes		Greenhouse	5	0.1	100	5	5	0
21	2013-07-21	Trifolium repens	Yes		Greenhouse	1	0.1	0	5	5	0
21	2013-07-23	Bellis perennis	Yes		Cooled Greenhouse	4	0.1	100	5	5	0
21	2013-07-23	Medicago varia Mart.	Yes		Cooled Greenhouse	3	0.1	0	5	5	0
21	2013-07-23	Phleum pratense	Yes		Cooled Greenhouse	6	0.1	100	5	5	0
21	2013-07-23	Plantago lanceolata	Yes		Cooled Greenhouse	2	0.1	100	5	5	0
21	2013-07-23	Poa trivialis	Yes		Cooled Greenhouse	5	0.1	100	5	5	0
21	2013-07-23	Trifolium repens	Yes		Cooled Greenhouse	1	0.1	0	5	5	0
21	2013-07-25	Bellis perennis	Yes		Cooled Greenhouse	4	0.1	100	5	5	0
21	2013-07-25	Medicago varia Mart.	Yes		Cooled Greenhouse	3	0.1	0	5	5	0
21	2013-07-25	Phleum pratense	Yes		Cooled Greenhouse	6	0.1	100	5	5	0
21	2013-07-25	Plantago lanceolata	Yes		Cooled Greenhouse	2	0.1	100	5	5	0
21	2013-07-25	Poa trivialis	Yes		Cooled Greenhouse	5	0.1	100	5	5	0
21	2013-07-25	Trifolium repens	Yes		Cooled Greenhouse	1	0.1	0	5	5	0
21	2013-07-27	Bellis perennis	Yes		Cooled Greenhouse	4	0.1	75	5	5	0
21	2013-07-27	Medicago varia Mart.	Yes		Cooled Greenhouse	3	0.1	0	5	5	0
21	2013-07-27	Phleum pratense	Yes		Cooled Greenhouse	6	0.1	0.25	5	5	0
21	2013-07-27	Plantago lanceolata	Yes		Cooled Greenhouse	2	0.1	0	5	5	0
21	2013-07-27	Poa trivialis	Yes		Cooled Greenhouse	5	0.1	0	5	5	0
21	2013-07-27	Trifolium repens	Yes		Cooled Greenhouse	1	0.1	0	5	5	0
21	2013-07-29	Bellis perennis	Yes		Cooled Greenhouse	4	0.1	50	5	5	0
21	2013-07-29	Medicago varia Mart.	Yes		Cooled Greenhouse	3	0.1	0	5	5	0
21	2013-07-29	Phleum pratense	Yes		Cooled Greenhouse	6	0.1	0.25	5	5	0
21	2013-07-29	Plantago lanceolata	Yes		Cooled Greenhouse	2	0.1	0	5	5	0
21	2013-07-29	Poa trivialis	Yes		Cooled Greenhouse	5	0.1	0	5	5	0
21	2013-07-29	Trifolium repens	Yes		Cooled Greenhouse	1	0.1	0	5	5	0
21	2013-07-31	Bellis perennis	Yes		Cooled Greenhouse	4	0.1	50	5	5	0
21	2013-07-31	Medicago varia Mart.	Yes		Cooled Greenhouse	3	0.1	0	5	5	0
21	2013-07-31	Phleum pratense	Yes		Cooled Greenhouse	6	0.1	0.25	5	5	0
21	2013-07-31	Plantago lanceolata	Yes		Cooled Greenhouse	2	0.1	0	5	5	0
21	2013-07-31	Poa trivialis	Yes		Cooled Greenhouse	5	0.1	0	5	5	0
21	2013-07-31	Trifolium repens	Yes		Cooled Greenhouse	1	0.1	0	5	5	0
21	2013-08-02	Bellis perennis	Yes		Cooled Greenhouse	4	0.1	33	5	5	0
21	2013-08-02	Medicago varia Mart.	Yes		Cooled Greenhouse	3	0.1	0	5	5	0
21	2013-08-02	Phleum pratense	Yes		Cooled Greenhouse	6	0.1	0.25	5	5	0
21	2013-08-02	Plantago lanceolata	Yes		Cooled Greenhouse	2	0.1	0	5	5	0
21	2013-08-02	Poa trivialis	Yes		Cooled Greenhouse	5	0.1	0	5	5	0
21	2013-08-02	Trifolium repens	Yes		Cooled Greenhouse	1	0.1	0	5	5	0
21	2013-08-04	Bellis perennis	Yes	2.57	Cooled Greenhouse	4	0.1	33	5	5	0
21	2013-08-04	Medicago varia Mart.	Yes	2.57	Cooled Greenhouse	3	0.1	0	5	5	0
21	2013-08-04	Phleum pratense	Yes	2.57	Cooled Greenhouse	6	0.1	0.25	5	5	0
21	2013-08-04	Plantago lanceolata	Yes	2.57	Cooled Greenhouse	2	0.1	0	5	5	0
21	2013-08-04	Poa trivialis	Yes	2.57	Cooled Greenhouse	5	0.1	0	5	5	0
21	2013-08-04	Trifolium repens	Yes	2.57	Cooled Greenhouse	1	0.1	0	5	5	0
22	2013-07-12	Bellis perennis	Yes	5.77	Greenhouse	2	0.1	100	5	5	0		3.1	2.4
22	2013-07-12	Medicago varia Mart.	Yes	5.77	Greenhouse	4	0.1	100	5	5	0		3.8	1
22	2013-07-12	Phleum pratense	Yes	5.77	Greenhouse	3	0.1	100	5	5	0		10.1	7.8
22	2013-07-12	Plantago lanceolata	Yes	5.77	Greenhouse	5	0.1	100	5	5	0		5.6	4.1
22	2013-07-12	Poa trivialis	Yes	5.77	Greenhouse	1	0.1	100	5	5	0		10.3	5.6
22	2013-07-12	Trifolium repens	Yes	5.77	Greenhouse	6	0.1	100	5	5	0		6.4	4.4
22	2013-07-13	Bellis perennis	Yes		Greenhouse	2	0.1	100	5	5	0
22	2013-07-13	Medicago varia Mart.	Yes		Greenhouse	4	0.1	100	5	5	0
22	2013-07-13	Phleum pratense	Yes		Greenhouse	3	0.1	100	5	5	0
22	2013-07-13	Plantago lanceolata	Yes		Greenhouse	5	0.1	100	5	5	0
22	2013-07-13	Poa trivialis	Yes		Greenhouse	1	0.1	100	5	5	0
22	2013-07-13	Trifolium repens	Yes		Greenhouse	6	0.1	100	5	5	0
22	2013-07-15	Bellis perennis	Yes		Greenhouse	2	0.1	100	5	5	0
22	2013-07-15	Medicago varia Mart.	Yes		Greenhouse	4	0.1	100	5	5	0
22	2013-07-15	Phleum pratense	Yes		Greenhouse	3	0.1	100	5	5	0
22	2013-07-15	Plantago lanceolata	Yes		Greenhouse	5	0.1	100	5	5	0
22	2013-07-15	Poa trivialis	Yes		Greenhouse	1	0.1	100	5	5	0
22	2013-07-15	Trifolium repens	Yes		Greenhouse	6	0.1	100	5	5	0
22	2013-07-17	Bellis perennis	Yes		Greenhouse	2	0.1	100	5	5	0
22	2013-07-17	Medicago varia Mart.	Yes		Greenhouse	4	0.1	100	5	5	0
22	2013-07-17	Phleum pratense	Yes		Greenhouse	3	0.1	100	5	5	0
22	2013-07-17	Plantago lanceolata	Yes		Greenhouse	5	0.1	100	5	5	0
22	2013-07-17	Poa trivialis	Yes		Greenhouse	1	0.1	100	5	5	0
22	2013-07-17	Trifolium repens	Yes		Greenhouse	6	0.1	100	5	5	0
22	2013-07-19	Bellis perennis	Yes		Greenhouse	2	0.1	100	5	5	0
22	2013-07-19	Medicago varia Mart.	Yes		Greenhouse	4	0.1	100	5	5	0
22	2013-07-19	Phleum pratense	Yes		Greenhouse	3	0.1	100	5	5	0
22	2013-07-19	Plantago lanceolata	Yes		Greenhouse	5	0.1	100	5	5	0
22	2013-07-19	Poa trivialis	Yes		Greenhouse	1	0.1	100	5	5	0
22	2013-07-19	Trifolium repens	Yes		Greenhouse	6	0.1	100	5	5	0
22	2013-07-21	Bellis perennis	Yes		Greenhouse	2	0.1	100	5	5	0
22	2013-07-21	Medicago varia Mart.	Yes		Greenhouse	4	0.1	100	5	5	0
22	2013-07-21	Phleum pratense	Yes		Greenhouse	3	0.1	100	5	5	0
22	2013-07-21	Plantago lanceolata	Yes		Greenhouse	5	0.1	100	5	5	0
22	2013-07-21	Poa trivialis	Yes		Greenhouse	1	0.1	100	5	5	0
22	2013-07-21	Trifolium repens	Yes		Greenhouse	6	0.1	100	5	5	0
22	2013-07-23	Bellis perennis	Yes		Cooled Greenhouse	2	0.1	100	5	5	0
22	2013-07-23	Medicago varia Mart.	Yes		Cooled Greenhouse	4	0.1	100	5	5	0
22	2013-07-23	Phleum pratense	Yes		Cooled Greenhouse	3	0.1	100	5	5	0
22	2013-07-23	Plantago lanceolata	Yes		Cooled Greenhouse	5	0.1	100	5	5	0
22	2013-07-23	Poa trivialis	Yes		Cooled Greenhouse	1	0.1	100	5	5	0
22	2013-07-23	Trifolium repens	Yes		Cooled Greenhouse	6	0.1	100	5	5	0
22	2013-07-25	Bellis perennis	Yes		Cooled Greenhouse	2	0.1	100	5	5	0
22	2013-07-25	Medicago varia Mart.	Yes		Cooled Greenhouse	4	0.1	100	5	5	0
22	2013-07-25	Phleum pratense	Yes		Cooled Greenhouse	3	0.1	100	5	5	0
22	2013-07-25	Plantago lanceolata	Yes		Cooled Greenhouse	5	0.1	100	5	5	0
22	2013-07-25	Poa trivialis	Yes		Cooled Greenhouse	1	0.1	100	5	5	0
22	2013-07-25	Trifolium repens	Yes		Cooled Greenhouse	6	0.1	100	5	5	0
22	2013-07-27	Bellis perennis	Yes		Cooled Greenhouse	2	0.1	100	5	5	0
22	2013-07-27	Medicago varia Mart.	Yes		Cooled Greenhouse	4	0.1	100	5	5	0
22	2013-07-27	Phleum pratense	Yes		Cooled Greenhouse	3	0.1	100	5	5	0
22	2013-07-27	Plantago lanceolata	Yes		Cooled Greenhouse	5	0.1	100	5	5	0
22	2013-07-27	Poa trivialis	Yes		Cooled Greenhouse	1	0.1	100	5	5	0
22	2013-07-27	Trifolium repens	Yes		Cooled Greenhouse	6	0.1	100	5	5	0
22	2013-07-29	Bellis perennis	Yes		Cooled Greenhouse	2	0.1	50	5	5	0
22	2013-07-29	Medicago varia Mart.	Yes		Cooled Greenhouse	4	0.1	0	5	5	0
22	2013-07-29	Phleum pratense	Yes		Cooled Greenhouse	3	0.1	0	5	5	0
22	2013-07-29	Plantago lanceolata	Yes		Cooled Greenhouse	5	0.1	0	5	5	0
22	2013-07-29	Poa trivialis	Yes		Cooled Greenhouse	1	0.1	100	5	5	0
22	2013-07-29	Trifolium repens	Yes		Cooled Greenhouse	6	0.1	0	5	5	0
22	2013-07-31	Bellis perennis	Yes		Cooled Greenhouse	2	0.1	50	5	5	0
22	2013-07-31	Medicago varia Mart.	Yes		Cooled Greenhouse	4	0.1	0	5	5	0
22	2013-07-31	Phleum pratense	Yes		Cooled Greenhouse	3	0.1	0	5	5	0
22	2013-07-31	Plantago lanceolata	Yes		Cooled Greenhouse	5	0.1	0	5	5	0
22	2013-07-31	Poa trivialis	Yes		Cooled Greenhouse	1	0.1	100	5	5	0
22	2013-07-31	Trifolium repens	Yes		Cooled Greenhouse	6	0.1	0	5	5	0
22	2013-08-02	Bellis perennis	Yes		Cooled Greenhouse	2	0.1	50	5	5	0
22	2013-08-02	Medicago varia Mart.	Yes		Cooled Greenhouse	4	0.1	0	5	5	0
22	2013-08-02	Phleum pratense	Yes		Cooled Greenhouse	3	0.1	0	5	5	0
22	2013-08-02	Plantago lanceolata	Yes		Cooled Greenhouse	5	0.1	0	5	5	0
22	2013-08-02	Poa trivialis	Yes		Cooled Greenhouse	1	0.1	100	5	5	0
22	2013-08-02	Trifolium repens	Yes		Cooled Greenhouse	6	0.1	0	5	5	0
22	2013-08-04	Bellis perennis	Yes	3.87	Cooled Greenhouse	2	0.1	50	5	5	0
22	2013-08-04	Medicago varia Mart.	Yes	3.87	Cooled Greenhouse	4	0.1	0	5	5	0
22	2013-08-04	Phleum pratense	Yes	3.87	Cooled Greenhouse	3	0.1	0	5	5	0
22	2013-08-04	Plantago lanceolata	Yes	3.87	Cooled Greenhouse	5	0.1	0	5	5	0
22	2013-08-04	Poa trivialis	Yes	3.87	Cooled Greenhouse	1	0.1	100	5	5	0
22	2013-08-04	Trifolium repens	Yes	3.87	Cooled Greenhouse	6	0.1	0	5	5	0
23	2013-07-12	Bellis perennis	Yes	4.86	Greenhouse	1	0.1	100	5	5	0		2.5	2.1
23	2013-07-12	Medicago varia Mart.	Yes	4.86	Greenhouse	2	0.1	100	5	5	0		4.9	3.6
23	2013-07-12	Phleum pratense	Yes	4.86	Greenhouse	3	0.1	100	5	5	0		8.8	6.4
23	2013-07-12	Plantago lanceolata	Yes	4.86	Greenhouse	4	0.1	100	5	5	0		8.1	4.2
23	2013-07-12	Poa trivialis	Yes	4.86	Greenhouse	6	0.1	100	5	5	0		10.2	5.3
23	2013-07-12	Trifolium repens	Yes	4.86	Greenhouse	5	0.1	100	5	5	0		6.2	3.3
23	2013-07-13	Bellis perennis	Yes		Greenhouse	1	0.1	100	5	5	0
23	2013-07-13	Medicago varia Mart.	Yes		Greenhouse	2	0.1	100	5	4	1	desiccated
23	2013-07-13	Phleum pratense	Yes		Greenhouse	3	0.1	100	5	5	0
23	2013-07-13	Plantago lanceolata	Yes		Greenhouse	4	0.1	100	5	5	0
23	2013-07-13	Poa trivialis	Yes		Greenhouse	6	0.1	100	5	5	0
23	2013-07-13	Trifolium repens	Yes		Greenhouse	5	0.1	100	5	5	0
23	2013-07-15	Bellis perennis	Yes		Greenhouse	1	0.1	100	5	5	0
23	2013-07-15	Medicago varia Mart.	Yes		Greenhouse	2	0.1	100	5	4	0
23	2013-07-15	Phleum pratense	Yes		Greenhouse	3	0.1	100	5	5	0
23	2013-07-15	Plantago lanceolata	Yes		Greenhouse	4	0.1	100	5	5	0
23	2013-07-15	Poa trivialis	Yes		Greenhouse	6	0.1	100	5	5	0
23	2013-07-15	Trifolium repens	Yes		Greenhouse	5	0.1	100	5	5	0
23	2013-07-17	Bellis perennis	Yes		Greenhouse	1	0.1	100	5	5	0
23	2013-07-17	Medicago varia Mart.	Yes		Greenhouse	2	0.1	100	5	4	0
23	2013-07-17	Phleum pratense	Yes		Greenhouse	3	0.1	100	5	5	0
23	2013-07-17	Plantago lanceolata	Yes		Greenhouse	4	0.1	100	5	5	0
23	2013-07-17	Poa trivialis	Yes		Greenhouse	6	0.1	100	5	5	0
23	2013-07-17	Trifolium repens	Yes		Greenhouse	5	0.1	100	5	5	0
23	2013-07-19	Bellis perennis	Yes		Greenhouse	1	0.1	100	5	5	0
23	2013-07-19	Medicago varia Mart.	Yes		Greenhouse	2	0.1	100	5	5	0
23	2013-07-19	Phleum pratense	Yes		Greenhouse	3	0.1	100	5	5	0
23	2013-07-19	Plantago lanceolata	Yes		Greenhouse	4	0.1	100	5	5	0
23	2013-07-19	Poa trivialis	Yes		Greenhouse	6	0.1	100	5	5	0
23	2013-07-19	Trifolium repens	Yes		Greenhouse	5	0.1	100	5	5	0
23	2013-07-21	Bellis perennis	Yes		Greenhouse	1	0.1	100	5	5	0
23	2013-07-21	Medicago varia Mart.	Yes		Greenhouse	2	0.1	100	5	5	0
23	2013-07-21	Phleum pratense	Yes		Greenhouse	3	0.1	100	5	5	0
23	2013-07-21	Plantago lanceolata	Yes		Greenhouse	4	0.1	100	5	5	0
23	2013-07-21	Poa trivialis	Yes		Greenhouse	6	0.1	100	5	5	0
23	2013-07-21	Trifolium repens	Yes		Greenhouse	5	0.1	100	5	5	0
23	2013-07-23	Bellis perennis	Yes		Cooled Greenhouse	1	0.1	100	5	5	0
23	2013-07-23	Medicago varia Mart.	Yes		Cooled Greenhouse	2	0.1	100	5	5	0
23	2013-07-23	Phleum pratense	Yes		Cooled Greenhouse	3	0.1	100	5	5	0
23	2013-07-23	Plantago lanceolata	Yes		Cooled Greenhouse	4	0.1	100	5	5	0
23	2013-07-23	Poa trivialis	Yes		Cooled Greenhouse	6	0.1	100	5	5	0
23	2013-07-23	Trifolium repens	Yes		Cooled Greenhouse	5	0.1	100	5	5	0
23	2013-07-25	Bellis perennis	Yes		Cooled Greenhouse	1	0.1	100	5	5	0
23	2013-07-25	Medicago varia Mart.	Yes		Cooled Greenhouse	2	0.1	100	5	5	0
23	2013-07-25	Phleum pratense	Yes		Cooled Greenhouse	3	0.1	100	5	5	0
23	2013-07-25	Plantago lanceolata	Yes		Cooled Greenhouse	4	0.1	100	5	5	0
23	2013-07-25	Poa trivialis	Yes		Cooled Greenhouse	6	0.1	100	5	5	0
23	2013-07-25	Trifolium repens	Yes		Cooled Greenhouse	5	0.1	100	5	5	0
23	2013-07-27	Bellis perennis	Yes		Cooled Greenhouse	1	0.1	100	5	5	0
23	2013-07-27	Medicago varia Mart.	Yes		Cooled Greenhouse	2	0.1	100	5	5	0
23	2013-07-27	Phleum pratense	Yes		Cooled Greenhouse	3	0.1	100	5	5	0
23	2013-07-27	Plantago lanceolata	Yes		Cooled Greenhouse	4	0.1	100	5	5	0
23	2013-07-27	Poa trivialis	Yes		Cooled Greenhouse	6	0.1	100	5	5	0
23	2013-07-27	Trifolium repens	Yes		Cooled Greenhouse	5	0.1	100	5	5	0
23	2013-07-29	Bellis perennis	Yes		Cooled Greenhouse	1	0.1	100	5	5	0
23	2013-07-29	Medicago varia Mart.	Yes		Cooled Greenhouse	2	0.1	100	5	5	0
23	2013-07-29	Phleum pratense	Yes		Cooled Greenhouse	3	0.1	100	5	5	0
23	2013-07-29	Plantago lanceolata	Yes		Cooled Greenhouse	4	0.1	100	5	5	0
23	2013-07-29	Poa trivialis	Yes		Cooled Greenhouse	6	0.1	100	5	5	0
23	2013-07-29	Trifolium repens	Yes		Cooled Greenhouse	5	0.1	100	5	5	0
23	2013-07-31	Bellis perennis	Yes		Cooled Greenhouse	1	0.1	100	5	5	0
23	2013-07-31	Medicago varia Mart.	Yes		Cooled Greenhouse	2	0.1	100	5	5	0
23	2013-07-31	Phleum pratense	Yes		Cooled Greenhouse	3	0.1	100	5	5	0
23	2013-07-31	Plantago lanceolata	Yes		Cooled Greenhouse	4	0.1	100	5	5	0
23	2013-07-31	Poa trivialis	Yes		Cooled Greenhouse	6	0.1	100	5	5	0
23	2013-07-31	Trifolium repens	Yes		Cooled Greenhouse	5	0.1	100	5	5	0
23	2013-08-02	Bellis perennis	Yes		Cooled Greenhouse	1	0.1	100	5	5	0
23	2013-08-02	Medicago varia Mart.	Yes		Cooled Greenhouse	2	0.1	100	5	5	0
23	2013-08-02	Phleum pratense	Yes		Cooled Greenhouse	3	0.1	100	5	5	0
23	2013-08-02	Plantago lanceolata	Yes		Cooled Greenhouse	4	0.1	100	5	5	0
23	2013-08-02	Poa trivialis	Yes		Cooled Greenhouse	6	0.1	100	5	5	0
23	2013-08-02	Trifolium repens	Yes		Cooled Greenhouse	5	0.1	100	5	5	0
23	2013-08-04	Bellis perennis	Yes	2.92	Cooled Greenhouse	1	0.1	100	5	5	0
23	2013-08-04	Medicago varia Mart.	Yes	2.92	Cooled Greenhouse	2	0.1	100	5	5	0
23	2013-08-04	Phleum pratense	Yes	2.92	Cooled Greenhouse	3	0.1	100	5	5	0
23	2013-08-04	Plantago lanceolata	Yes	2.92	Cooled Greenhouse	4	0.1	100	5	5	0
23	2013-08-04	Poa trivialis	Yes	2.92	Cooled Greenhouse	6	0.1	100	5	5	0
23	2013-08-04	Trifolium repens	Yes	2.92	Cooled Greenhouse	5	0.1	100	5	5	0
24	2013-07-12	Bellis perennis	No		Greenhouse	6	0.1	100	5	5	0		3.1	1.8
24	2013-07-12	Medicago varia Mart.	No		Greenhouse	2	0.1	100	5	5	0		3.3	1.8
24	2013-07-12	Phleum pratense	No		Greenhouse	1	0.1	100	5	5	0		8.8	5.3
24	2013-07-12	Plantago lanceolata	No		Greenhouse	4	0.1	100	5	5	0		7.7	4.7
24	2013-07-12	Poa trivialis	No		Greenhouse	5	0.1	100	5	5	0		11.2	5.1
24	2013-07-12	Trifolium repens	No		Greenhouse	3	0.1	100	5	5	0		5.3	3.9
24	2013-07-13	Bellis perennis	No		Greenhouse	6	0.1	100	5	2	3	disappeared
24	2013-07-13	Medicago varia Mart.	No		Greenhouse	2	0.1	100	5	4	1	disappeared
24	2013-07-13	Phleum pratense	No		Greenhouse	1	0.1	100	5	5	0
24	2013-07-13	Plantago lanceolata	No		Greenhouse	4	0.1	100	5	5	0
24	2013-07-13	Poa trivialis	No		Greenhouse	5	0.1	100	5	5	0
24	2013-07-13	Trifolium repens	No		Greenhouse	3	0.1	100	5	5	0
24	2013-07-15	Bellis perennis	No		Greenhouse	6	0.1	100	5	2	0
24	2013-07-15	Medicago varia Mart.	No		Greenhouse	2	0.1	100	5	4	0
24	2013-07-15	Phleum pratense	No		Greenhouse	1	0.1	100	5	5	0
24	2013-07-15	Plantago lanceolata	No		Greenhouse	4	0.1	100	5	5	0
24	2013-07-15	Poa trivialis	No		Greenhouse	5	0.1	100	5	5	0
24	2013-07-15	Trifolium repens	No		Greenhouse	3	0.1	100	5	5	0
24	2013-07-17	Bellis perennis	No		Greenhouse	6	0.1	100	5	2	0
24	2013-07-17	Medicago varia Mart.	No		Greenhouse	2	0.1	100	5	4	0
24	2013-07-17	Phleum pratense	No		Greenhouse	1	0.1	100	5	5	0
24	2013-07-17	Plantago lanceolata	No		Greenhouse	4	0.1	100	5	5	0
24	2013-07-17	Poa trivialis	No		Greenhouse	5	0.1	100	5	5	0
24	2013-07-17	Trifolium repens	No		Greenhouse	3	0.1	100	5	5	0
24	2013-07-19	Bellis perennis	No		Greenhouse	6	0.1	100	5	5	0
24	2013-07-19	Medicago varia Mart.	No		Greenhouse	2	0.1	100	5	4	0
24	2013-07-19	Phleum pratense	No		Greenhouse	1	0.1	100	5	5	0
24	2013-07-19	Plantago lanceolata	No		Greenhouse	4	0.1	100	5	5	0
24	2013-07-19	Poa trivialis	No		Greenhouse	5	0.1	100	5	5	0
24	2013-07-19	Trifolium repens	No		Greenhouse	3	0.1	100	5	5	0
24	2013-07-21	Bellis perennis	No		Greenhouse	6	0.1	100	5	5	0
24	2013-07-21	Medicago varia Mart.	No		Greenhouse	2	0.1	100	5	4	0
24	2013-07-21	Phleum pratense	No		Greenhouse	1	0.1	100	5	5	0
24	2013-07-21	Plantago lanceolata	No		Greenhouse	4	0.1	100	5	5	0
24	2013-07-21	Poa trivialis	No		Greenhouse	5	0.1	100	5	5	0
24	2013-07-21	Trifolium repens	No		Greenhouse	3	0.1	100	5	5	0
24	2013-07-23	Bellis perennis	No		Cooled Greenhouse	6	0.1	100	5	5	0
24	2013-07-23	Medicago varia Mart.	No		Cooled Greenhouse	2	0.1	100	5	4	0
24	2013-07-23	Phleum pratense	No		Cooled Greenhouse	1	0.1	100	5	5	0
24	2013-07-23	Plantago lanceolata	No		Cooled Greenhouse	4	0.1	100	5	5	0
24	2013-07-23	Poa trivialis	No		Cooled Greenhouse	5	0.1	100	5	5	0
24	2013-07-23	Trifolium repens	No		Cooled Greenhouse	3	0.1	100	5	5	0
24	2013-07-25	Bellis perennis	No		Cooled Greenhouse	6	0.1	100	5	5	0
24	2013-07-25	Medicago varia Mart.	No		Cooled Greenhouse	2	0.1	100	5	4	0
24	2013-07-25	Phleum pratense	No		Cooled Greenhouse	1	0.1	100	5	5	0
24	2013-07-25	Plantago lanceolata	No		Cooled Greenhouse	4	0.1	100	5	5	0
24	2013-07-25	Poa trivialis	No		Cooled Greenhouse	5	0.1	100	5	5	0
24	2013-07-25	Trifolium repens	No		Cooled Greenhouse	3	0.1	100	5	5	0
24	2013-07-27	Bellis perennis	No		Cooled Greenhouse	6	0.1	100	5	5	0
24	2013-07-27	Medicago varia Mart.	No		Cooled Greenhouse	2	0.1	100	5	4	0
24	2013-07-27	Phleum pratense	No		Cooled Greenhouse	1	0.1	100	5	5	0
24	2013-07-27	Plantago lanceolata	No		Cooled Greenhouse	4	0.1	100	5	5	0
24	2013-07-27	Poa trivialis	No		Cooled Greenhouse	5	0.1	100	5	5	0
24	2013-07-27	Trifolium repens	No		Cooled Greenhouse	3	0.1	100	5	5	0
24	2013-07-29	Bellis perennis	No		Cooled Greenhouse	6	0.1	100	5	5	0
24	2013-07-29	Medicago varia Mart.	No		Cooled Greenhouse	2	0.1	100	5	4	0
24	2013-07-29	Phleum pratense	No		Cooled Greenhouse	1	0.1	100	5	5	0
24	2013-07-29	Plantago lanceolata	No		Cooled Greenhouse	4	0.1	100	5	5	0
24	2013-07-29	Poa trivialis	No		Cooled Greenhouse	5	0.1	100	5	5	0
24	2013-07-29	Trifolium repens	No		Cooled Greenhouse	3	0.1	100	5	5	0
24	2013-07-31	Bellis perennis	No		Cooled Greenhouse	6	0.1	100	5	5	0
24	2013-07-31	Medicago varia Mart.	No		Cooled Greenhouse	2	0.1	100	5	4	0
24	2013-07-31	Phleum pratense	No		Cooled Greenhouse	1	0.1	100	5	5	0
24	2013-07-31	Plantago lanceolata	No		Cooled Greenhouse	4	0.1	100	5	5	0
24	2013-07-31	Poa trivialis	No		Cooled Greenhouse	5	0.1	100	5	5	0
24	2013-07-31	Trifolium repens	No		Cooled Greenhouse	3	0.1	100	5	5	0
24	2013-08-02	Bellis perennis	No		Cooled Greenhouse	6	0.1	100	5	5	0
24	2013-08-02	Medicago varia Mart.	No		Cooled Greenhouse	2	0.1	100	5	4	0
24	2013-08-02	Phleum pratense	No		Cooled Greenhouse	1	0.1	100	5	5	0
24	2013-08-02	Plantago lanceolata	No		Cooled Greenhouse	4	0.1	100	5	5	0
24	2013-08-02	Poa trivialis	No		Cooled Greenhouse	5	0.1	100	5	5	0
24	2013-08-02	Trifolium repens	No		Cooled Greenhouse	3	0.1	100	5	5	0
24	2013-08-04	Bellis perennis	No		Cooled Greenhouse	6	0.1	100	5	5	0
24	2013-08-04	Medicago varia Mart.	No		Cooled Greenhouse	2	0.1	100	5	4	0
24	2013-08-04	Phleum pratense	No		Cooled Greenhouse	1	0.1	100	5	5	0
24	2013-08-04	Plantago lanceolata	No		Cooled Greenhouse	4	0.1	100	5	5	0
24	2013-08-04	Poa trivialis	No		Cooled Greenhouse	5	0.1	100	5	5	0
24	2013-08-04	Trifolium repens	No		Cooled Greenhouse	3	0.1	100	5	5	0
25	2013-07-12	Bellis perennis	Yes	5.85	Greenhouse	5	0.1	100	5	5	0		3	2.1
25	2013-07-12	Medicago varia Mart.	Yes	5.85	Greenhouse	6	0.1	100	5	5	0		4	2.9
25	2013-07-12	Phleum pratense	Yes	5.85	Greenhouse	3	0.1	100	5	5	0		9.5	4.7
25	2013-07-12	Plantago lanceolata	Yes	5.85	Greenhouse	2	0.1	100	5	5	0		5.2	3.5
25	2013-07-12	Poa trivialis	Yes	5.85	Greenhouse	4	0.1	100	5	5	0		13.3	4.8
25	2013-07-12	Trifolium repens	Yes	5.85	Greenhouse	1	0.1	100	5	5	0		4.5	3.2
25	2013-07-13	Bellis perennis	Yes		Greenhouse	5	0.1	100	5	5	0
25	2013-07-13	Medicago varia Mart.	Yes		Greenhouse	6	0.1	100	5	5	0
25	2013-07-13	Phleum pratense	Yes		Greenhouse	3	0.1	100	5	5	0
25	2013-07-13	Plantago lanceolata	Yes		Greenhouse	2	0.1	100	5	5	0
25	2013-07-13	Poa trivialis	Yes		Greenhouse	4	0.1	100	5	5	0
25	2013-07-13	Trifolium repens	Yes		Greenhouse	1	0.1	100	5	5	0
25	2013-07-15	Bellis perennis	Yes		Greenhouse	5	0.1	100	5	5	0
25	2013-07-15	Medicago varia Mart.	Yes		Greenhouse	6	0.1	100	5	5	0
25	2013-07-15	Phleum pratense	Yes		Greenhouse	3	0.1	100	5	5	0
25	2013-07-15	Plantago lanceolata	Yes		Greenhouse	2	0.1	100	5	5	0
25	2013-07-15	Poa trivialis	Yes		Greenhouse	4	0.1	100	5	5	0
25	2013-07-15	Trifolium repens	Yes		Greenhouse	1	0.1	100	5	5	0
25	2013-07-17	Bellis perennis	Yes		Greenhouse	5	0.1	100	5	5	0
25	2013-07-17	Medicago varia Mart.	Yes		Greenhouse	6	0.1	100	5	5	0
25	2013-07-17	Phleum pratense	Yes		Greenhouse	3	0.1	100	5	5	0
25	2013-07-17	Plantago lanceolata	Yes		Greenhouse	2	0.1	100	5	5	0
25	2013-07-17	Poa trivialis	Yes		Greenhouse	4	0.1	100	5	5	0
25	2013-07-17	Trifolium repens	Yes		Greenhouse	1	0.1	100	5	5	0
25	2013-07-19	Bellis perennis	Yes		Greenhouse	5	0.1	100	5	5	0
25	2013-07-19	Medicago varia Mart.	Yes		Greenhouse	6	0.1	100	5	5	0
25	2013-07-19	Phleum pratense	Yes		Greenhouse	3	0.1	100	5	4	1	disappeared
25	2013-07-19	Plantago lanceolata	Yes		Greenhouse	2	0.1	100	5	5	0
25	2013-07-19	Poa trivialis	Yes		Greenhouse	4	0.1	100	5	5	0
25	2013-07-19	Trifolium repens	Yes		Greenhouse	1	0.1	100	5	5	0
25	2013-07-21	Bellis perennis	Yes		Greenhouse	5	0.1	100	5	5	0
25	2013-07-21	Medicago varia Mart.	Yes		Greenhouse	6	0.1	100	5	5	0
25	2013-07-21	Phleum pratense	Yes		Greenhouse	3	0.1	100	5	4	0
25	2013-07-21	Plantago lanceolata	Yes		Greenhouse	2	0.1	100	5	5	0
25	2013-07-21	Poa trivialis	Yes		Greenhouse	4	0.1	100	5	5	0
25	2013-07-21	Trifolium repens	Yes		Greenhouse	1	0.1	100	5	5	0
25	2013-07-23	Bellis perennis	Yes		Cooled Greenhouse	5	0.1	100	5	5	0
25	2013-07-23	Medicago varia Mart.	Yes		Cooled Greenhouse	6	0.1	100	5	5	0
25	2013-07-23	Phleum pratense	Yes		Cooled Greenhouse	3	0.1	100	5	4	0
25	2013-07-23	Plantago lanceolata	Yes		Cooled Greenhouse	2	0.1	100	5	5	0
25	2013-07-23	Poa trivialis	Yes		Cooled Greenhouse	4	0.1	100	5	5	0
25	2013-07-23	Trifolium repens	Yes		Cooled Greenhouse	1	0.1	100	5	5	0
25	2013-07-25	Bellis perennis	Yes		Cooled Greenhouse	5	0.1	100	5	5	0
25	2013-07-25	Medicago varia Mart.	Yes		Cooled Greenhouse	6	0.1	100	5	5	0
25	2013-07-25	Phleum pratense	Yes		Cooled Greenhouse	3	0.1	100	5	4	0
25	2013-07-25	Plantago lanceolata	Yes		Cooled Greenhouse	2	0.1	100	5	5	0
25	2013-07-25	Poa trivialis	Yes		Cooled Greenhouse	4	0.1	100	5	5	0
25	2013-07-25	Trifolium repens	Yes		Cooled Greenhouse	1	0.1	100	5	5	0
25	2013-07-27	Bellis perennis	Yes		Cooled Greenhouse	5	0.1	100	5	5	0
25	2013-07-27	Medicago varia Mart.	Yes		Cooled Greenhouse	6	0.1	0	5	5	0
25	2013-07-27	Phleum pratense	Yes		Cooled Greenhouse	3	0.1	100	5	4	0					2
25	2013-07-27	Plantago lanceolata	Yes		Cooled Greenhouse	2	0.1	100	5	5	0					1
25	2013-07-27	Poa trivialis	Yes		Cooled Greenhouse	4	0.1	0	5	5	0
25	2013-07-27	Trifolium repens	Yes		Cooled Greenhouse	1	0.1	0	5	5	0
25	2013-07-29	Bellis perennis	Yes		Cooled Greenhouse	5	0.1	100	5	5	0
25	2013-07-29	Medicago varia Mart.	Yes		Cooled Greenhouse	6	0.1	0	5	5	0
25	2013-07-29	Phleum pratense	Yes		Cooled Greenhouse	3	0.1	0	5	4	0
25	2013-07-29	Plantago lanceolata	Yes		Cooled Greenhouse	2	0.1	0	5	5	0
25	2013-07-29	Poa trivialis	Yes		Cooled Greenhouse	4	0.1	0	5	5	0
25	2013-07-29	Trifolium repens	Yes		Cooled Greenhouse	1	0.1	0	5	5	0
25	2013-07-31	Bellis perennis	Yes		Cooled Greenhouse	5	0.1	100	5	5	0
25	2013-07-31	Medicago varia Mart.	Yes		Cooled Greenhouse	6	0.1	0	5	5	0
25	2013-07-31	Phleum pratense	Yes		Cooled Greenhouse	3	0.1	0	5	4	0
25	2013-07-31	Plantago lanceolata	Yes		Cooled Greenhouse	2	0.1	0	5	5	0
25	2013-07-31	Poa trivialis	Yes		Cooled Greenhouse	4	0.1	0	5	5	0
25	2013-07-31	Trifolium repens	Yes		Cooled Greenhouse	1	0.1	0	5	5	0
25	2013-08-02	Bellis perennis	Yes		Cooled Greenhouse	5	0.1	50	5	5	0
25	2013-08-02	Medicago varia Mart.	Yes		Cooled Greenhouse	6	0.1	0	5	5	0
25	2013-08-02	Phleum pratense	Yes		Cooled Greenhouse	3	0.1	0	5	4	0
25	2013-08-02	Plantago lanceolata	Yes		Cooled Greenhouse	2	0.1	0	5	5	0
25	2013-08-02	Poa trivialis	Yes		Cooled Greenhouse	4	0.1	0	5	5	0
25	2013-08-02	Trifolium repens	Yes		Cooled Greenhouse	1	0.1	0	5	5	0
25	2013-08-04	Bellis perennis	Yes	4.53	Cooled Greenhouse	5	0.1	50	5	5	0
25	2013-08-04	Medicago varia Mart.	Yes	4.53	Cooled Greenhouse	6	0.1	0	5	5	0
25	2013-08-04	Phleum pratense	Yes	4.53	Cooled Greenhouse	3	0.1	0	5	4	0
25	2013-08-04	Plantago lanceolata	Yes	4.53	Cooled Greenhouse	2	0.1	0	5	5	0
25	2013-08-04	Poa trivialis	Yes	4.53	Cooled Greenhouse	4	0.1	0	5	5	0
25	2013-08-04	Trifolium repens	Yes	4.53	Cooled Greenhouse	1	0.1	0	5	5	0
26	2013-07-12	Bellis perennis	Yes_(dead)	3.49	Greenhouse	3	0.1	100	5	5	0		2.9	2.5
26	2013-07-12	Medicago varia Mart.	Yes_(dead)	3.49	Greenhouse	5	0.1	100	5	5	0		4.9	3.2
26	2013-07-12	Phleum pratense	Yes_(dead)	3.49	Greenhouse	1	0.1	100	5	5	0		7.7	5.3
26	2013-07-12	Plantago lanceolata	Yes_(dead)	3.49	Greenhouse	4	0.1	100	5	5	0		9.2	6
26	2013-07-12	Poa trivialis	Yes_(dead)	3.49	Greenhouse	2	0.1	100	5	5	0		7.4	3.8
26	2013-07-12	Trifolium repens	Yes_(dead)	3.49	Greenhouse	6	0.1	100	5	5	0		4.1	2.4
26	2013-07-13	Bellis perennis	Yes_(dead)		Greenhouse	3	0.1	100	5	5	0
26	2013-07-13	Medicago varia Mart.	Yes_(dead)		Greenhouse	5	0.1	100	5	4	1	covered with soil
26	2013-07-13	Phleum pratense	Yes_(dead)		Greenhouse	1	0.1	100	5	5	0
26	2013-07-13	Plantago lanceolata	Yes_(dead)		Greenhouse	4	0.1	100	5	5	0
26	2013-07-13	Poa trivialis	Yes_(dead)		Greenhouse	2	0.1	100	5	5	0
26	2013-07-13	Trifolium repens	Yes_(dead)		Greenhouse	6	0.1	100	5	4	1	covered with soil
26	2013-07-15	Bellis perennis	Yes_(dead)		Greenhouse	3	0.1	100	5	5	0
26	2013-07-15	Medicago varia Mart.	Yes_(dead)		Greenhouse	5	0.1	100	5	4	0
26	2013-07-15	Phleum pratense	Yes_(dead)		Greenhouse	1	0.1	100	5	5	0
26	2013-07-15	Plantago lanceolata	Yes_(dead)		Greenhouse	4	0.1	100	5	5	0
26	2013-07-15	Poa trivialis	Yes_(dead)		Greenhouse	2	0.1	100	5	5	0
26	2013-07-15	Trifolium repens	Yes_(dead)		Greenhouse	6	0.1	100	5	4	0
26	2013-07-17	Bellis perennis	Yes_(dead)		Greenhouse	3	0.1	100	5	5	0
26	2013-07-17	Medicago varia Mart.	Yes_(dead)		Greenhouse	5	0.1	100	5	4	0
26	2013-07-17	Phleum pratense	Yes_(dead)		Greenhouse	1	0.1	100	5	5	0
26	2013-07-17	Plantago lanceolata	Yes_(dead)		Greenhouse	4	0.1	100	5	5	0
26	2013-07-17	Poa trivialis	Yes_(dead)		Greenhouse	2	0.1	100	5	5	0
26	2013-07-17	Trifolium repens	Yes_(dead)		Greenhouse	6	0.1	100	5	4	0
26	2013-07-19	Bellis perennis	Yes_(dead)		Greenhouse	3	0.1	100	5	5	0
26	2013-07-19	Medicago varia Mart.	Yes_(dead)		Greenhouse	5	0.1	100	5	4	0
26	2013-07-19	Phleum pratense	Yes_(dead)		Greenhouse	1	0.1	100	5	5	0
26	2013-07-19	Plantago lanceolata	Yes_(dead)		Greenhouse	4	0.1	100	5	5	0
26	2013-07-19	Poa trivialis	Yes_(dead)		Greenhouse	2	0.1	100	5	5	0
26	2013-07-19	Trifolium repens	Yes_(dead)		Greenhouse	6	0.1	100	5	4	0
26	2013-07-21	Bellis perennis	Yes_(dead)		Greenhouse	3	0.1	100	5	5	0
26	2013-07-21	Medicago varia Mart.	Yes_(dead)		Greenhouse	5	0.1	100	5	4	0
26	2013-07-21	Phleum pratense	Yes_(dead)		Greenhouse	1	0.1	100	5	5	0
26	2013-07-21	Plantago lanceolata	Yes_(dead)		Greenhouse	4	0.1	100	5	5	0
26	2013-07-21	Poa trivialis	Yes_(dead)		Greenhouse	2	0.1	100	5	5	0
26	2013-07-21	Trifolium repens	Yes_(dead)		Greenhouse	6	0.1	100	5	4	0
26	2013-07-23	Bellis perennis	Yes_(dead)		Cooled Greenhouse	3	0.1	100	5	5	0
26	2013-07-23	Medicago varia Mart.	Yes_(dead)		Cooled Greenhouse	5	0.1	100	5	4	0
26	2013-07-23	Phleum pratense	Yes_(dead)		Cooled Greenhouse	1	0.1	100	5	5	0
26	2013-07-23	Plantago lanceolata	Yes_(dead)		Cooled Greenhouse	4	0.1	100	5	5	0
26	2013-07-23	Poa trivialis	Yes_(dead)		Cooled Greenhouse	2	0.1	100	5	5	0
26	2013-07-23	Trifolium repens	Yes_(dead)		Cooled Greenhouse	6	0.1	100	5	4	0
26	2013-07-25	Bellis perennis	Yes_(dead)		Cooled Greenhouse	3	0.1	100	5	5	0
26	2013-07-25	Medicago varia Mart.	Yes_(dead)		Cooled Greenhouse	5	0.1	100	5	4	0
26	2013-07-25	Phleum pratense	Yes_(dead)		Cooled Greenhouse	1	0.1	100	5	5	0
26	2013-07-25	Plantago lanceolata	Yes_(dead)		Cooled Greenhouse	4	0.1	100	5	5	0
26	2013-07-25	Poa trivialis	Yes_(dead)		Cooled Greenhouse	2	0.1	100	5	5	0
26	2013-07-25	Trifolium repens	Yes_(dead)		Cooled Greenhouse	6	0.1	100	5	4	0
26	2013-07-27	Bellis perennis	Yes_(dead)		Cooled Greenhouse	3	0.1	100	5	5	0
26	2013-07-27	Medicago varia Mart.	Yes_(dead)		Cooled Greenhouse	5	0.1	100	5	4	0
26	2013-07-27	Phleum pratense	Yes_(dead)		Cooled Greenhouse	1	0.1	100	5	5	0
26	2013-07-27	Plantago lanceolata	Yes_(dead)		Cooled Greenhouse	4	0.1	100	5	5	0
26	2013-07-27	Poa trivialis	Yes_(dead)		Cooled Greenhouse	2	0.1	100	5	5	0
26	2013-07-27	Trifolium repens	Yes_(dead)		Cooled Greenhouse	6	0.1	100	5	4	0
26	2013-07-29	Bellis perennis	Yes_(dead)		Cooled Greenhouse	3	0.1	100	5	5	0
26	2013-07-29	Medicago varia Mart.	Yes_(dead)		Cooled Greenhouse	5	0.1	100	5	4	0
26	2013-07-29	Phleum pratense	Yes_(dead)		Cooled Greenhouse	1	0.1	100	5	5	0
26	2013-07-29	Plantago lanceolata	Yes_(dead)		Cooled Greenhouse	4	0.1	100	5	5	0
26	2013-07-29	Poa trivialis	Yes_(dead)		Cooled Greenhouse	2	0.1	100	5	5	0
26	2013-07-29	Trifolium repens	Yes_(dead)		Cooled Greenhouse	6	0.1	100	5	4	0
26	2013-07-31	Bellis perennis	Yes_(dead)		Cooled Greenhouse	3	0.1	100	5	5	0
26	2013-07-31	Medicago varia Mart.	Yes_(dead)		Cooled Greenhouse	5	0.1	100	5	4	0
26	2013-07-31	Phleum pratense	Yes_(dead)		Cooled Greenhouse	1	0.1	100	5	5	0
26	2013-07-31	Plantago lanceolata	Yes_(dead)		Cooled Greenhouse	4	0.1	100	5	5	0
26	2013-07-31	Poa trivialis	Yes_(dead)		Cooled Greenhouse	2	0.1	100	5	5	0
26	2013-07-31	Trifolium repens	Yes_(dead)		Cooled Greenhouse	6	0.1	100	5	4	0
26	2013-08-02	Bellis perennis	Yes_(dead)		Cooled Greenhouse	3	0.1	100	5	5	0
26	2013-08-02	Medicago varia Mart.	Yes_(dead)		Cooled Greenhouse	5	0.1	100	5	4	0
26	2013-08-02	Phleum pratense	Yes_(dead)		Cooled Greenhouse	1	0.1	100	5	5	0
26	2013-08-02	Plantago lanceolata	Yes_(dead)		Cooled Greenhouse	4	0.1	100	5	5	0
26	2013-08-02	Poa trivialis	Yes_(dead)		Cooled Greenhouse	2	0.1	100	5	5	0
26	2013-08-02	Trifolium repens	Yes_(dead)		Cooled Greenhouse	6	0.1	100	5	4	0
26	2013-08-04	Bellis perennis	Yes_(dead)		Cooled Greenhouse	3	0.1	100	5	5	0
26	2013-08-04	Medicago varia Mart.	Yes_(dead)		Cooled Greenhouse	5	0.1	100	5	4	0
26	2013-08-04	Phleum pratense	Yes_(dead)		Cooled Greenhouse	1	0.1	100	5	5	0
26	2013-08-04	Plantago lanceolata	Yes_(dead)		Cooled Greenhouse	4	0.1	100	5	5	0
26	2013-08-04	Poa trivialis	Yes_(dead)		Cooled Greenhouse	2	0.1	100	5	5	0
26	2013-08-04	Trifolium repens	Yes_(dead)		Cooled Greenhouse	6	0.1	100	5	4	0
27	2013-07-12	Bellis perennis	Yes	5.63	Greenhouse	3	0.1	100	5	5	0		2.8	2
27	2013-07-12	Medicago varia Mart.	Yes	5.63	Greenhouse	4	0.1	100	5	5	0		5	4.1
27	2013-07-12	Phleum pratense	Yes	5.63	Greenhouse	5	0.1	100	5	5	0		8.3	6.2
27	2013-07-12	Plantago lanceolata	Yes	5.63	Greenhouse	6	0.1	100	5	5	0		4.9	3.9
27	2013-07-12	Poa trivialis	Yes	5.63	Greenhouse	2	0.1	100	5	5	0		8.2	7.6
27	2013-07-12	Trifolium repens	Yes	5.63	Greenhouse	1	0.1	100	5	5	0		6.2	5.1
27	2013-07-13	Bellis perennis	Yes		Greenhouse	3	0.1	100	5	5	0
27	2013-07-13	Medicago varia Mart.	Yes		Greenhouse	4	0.1	100	5	5	0
27	2013-07-13	Phleum pratense	Yes		Greenhouse	5	0.1	100	5	5	0
27	2013-07-13	Plantago lanceolata	Yes		Greenhouse	6	0.1	100	5	5	0
27	2013-07-13	Poa trivialis	Yes		Greenhouse	2	0.1	100	5	5	0
27	2013-07-13	Trifolium repens	Yes		Greenhouse	1	0.1	100	5	5	0
27	2013-07-15	Bellis perennis	Yes		Greenhouse	3	0.1	100	5	5	0
27	2013-07-15	Medicago varia Mart.	Yes		Greenhouse	4	0.1	100	5	5	0
27	2013-07-15	Phleum pratense	Yes		Greenhouse	5	0.1	100	5	5	0
27	2013-07-15	Plantago lanceolata	Yes		Greenhouse	6	0.1	100	5	5	0
27	2013-07-15	Poa trivialis	Yes		Greenhouse	2	0.1	100	5	5	0
27	2013-07-15	Trifolium repens	Yes		Greenhouse	1	0.1	100	5	5	0
27	2013-07-17	Bellis perennis	Yes		Greenhouse	3	0.1	100	5	5	0
27	2013-07-17	Medicago varia Mart.	Yes		Greenhouse	4	0.1	100	5	5	0
27	2013-07-17	Phleum pratense	Yes		Greenhouse	5	0.1	100	5	5	0
27	2013-07-17	Plantago lanceolata	Yes		Greenhouse	6	0.1	100	5	5	0
27	2013-07-17	Poa trivialis	Yes		Greenhouse	2	0.1	100	5	5	0
27	2013-07-17	Trifolium repens	Yes		Greenhouse	1	0.1	100	5	5	0
27	2013-07-19	Bellis perennis	Yes		Greenhouse	3	0.1	100	5	5	0
27	2013-07-19	Medicago varia Mart.	Yes		Greenhouse	4	0.1	100	5	5	0
27	2013-07-19	Phleum pratense	Yes		Greenhouse	5	0.1	100	5	5	0
27	2013-07-19	Plantago lanceolata	Yes		Greenhouse	6	0.1	100	5	5	0
27	2013-07-19	Poa trivialis	Yes		Greenhouse	2	0.1	100	5	5	0
27	2013-07-19	Trifolium repens	Yes		Greenhouse	1	0.1	100	5	5	0
27	2013-07-21	Bellis perennis	Yes		Greenhouse	3	0.1	100	5	5	0
27	2013-07-21	Medicago varia Mart.	Yes		Greenhouse	4	0.1	100	5	5	0
27	2013-07-21	Phleum pratense	Yes		Greenhouse	5	0.1	100	5	5	0
27	2013-07-21	Plantago lanceolata	Yes		Greenhouse	6	0.1	100	5	5	0
27	2013-07-21	Poa trivialis	Yes		Greenhouse	2	0.1	100	5	5	0
27	2013-07-21	Trifolium repens	Yes		Greenhouse	1	0.1	100	5	5	0
27	2013-07-23	Bellis perennis	Yes		Cooled Greenhouse	3	0.1	100	5	5	0
27	2013-07-23	Medicago varia Mart.	Yes		Cooled Greenhouse	4	0.1	100	5	5	0
27	2013-07-23	Phleum pratense	Yes		Cooled Greenhouse	5	0.1	100	5	5	0
27	2013-07-23	Plantago lanceolata	Yes		Cooled Greenhouse	6	0.1	100	5	5	0
27	2013-07-23	Poa trivialis	Yes		Cooled Greenhouse	2	0.1	100	5	5	0
27	2013-07-23	Trifolium repens	Yes		Cooled Greenhouse	1	0.1	100	5	5	0
27	2013-07-25	Bellis perennis	Yes		Cooled Greenhouse	3	0.1	100	5	5	0
27	2013-07-25	Medicago varia Mart.	Yes		Cooled Greenhouse	4	0.1	100	5	5	0
27	2013-07-25	Phleum pratense	Yes		Cooled Greenhouse	5	0.1	100	5	5	0
27	2013-07-25	Plantago lanceolata	Yes		Cooled Greenhouse	6	0.1	100	5	5	0
27	2013-07-25	Poa trivialis	Yes		Cooled Greenhouse	2	0.1	100	5	5	0
27	2013-07-25	Trifolium repens	Yes		Cooled Greenhouse	1	0.1	100	5	5	0
27	2013-07-27	Bellis perennis	Yes		Cooled Greenhouse	3	0.1	100	5	5	0
27	2013-07-27	Medicago varia Mart.	Yes		Cooled Greenhouse	4	0.1	100	5	5	0
27	2013-07-27	Phleum pratense	Yes		Cooled Greenhouse	5	0.1	100	5	5	0
27	2013-07-27	Plantago lanceolata	Yes		Cooled Greenhouse	6	0.1	100	5	5	0
27	2013-07-27	Poa trivialis	Yes		Cooled Greenhouse	2	0.1	100	5	5	0
27	2013-07-27	Trifolium repens	Yes		Cooled Greenhouse	1	0.1	100	5	5	0
27	2013-07-29	Bellis perennis	Yes		Cooled Greenhouse	3	0.1	100	5	5	0
27	2013-07-29	Medicago varia Mart.	Yes		Cooled Greenhouse	4	0.1	50	5	5	0
27	2013-07-29	Phleum pratense	Yes		Cooled Greenhouse	5	0.1	100	5	5	0
27	2013-07-29	Plantago lanceolata	Yes		Cooled Greenhouse	6	0.1	0	5	5	0
27	2013-07-29	Poa trivialis	Yes		Cooled Greenhouse	2	0.1	100	5	5	0
27	2013-07-29	Trifolium repens	Yes		Cooled Greenhouse	1	0.1	0	5	5	0
27	2013-07-31	Bellis perennis	Yes		Cooled Greenhouse	3	0.1	100	5	5	0
27	2013-07-31	Medicago varia Mart.	Yes		Cooled Greenhouse	4	0.1	50	5	5	0
27	2013-07-31	Phleum pratense	Yes		Cooled Greenhouse	5	0.1	100	5	5	0
27	2013-07-31	Plantago lanceolata	Yes		Cooled Greenhouse	6	0.1	0	5	5	0
27	2013-07-31	Poa trivialis	Yes		Cooled Greenhouse	2	0.1	100	5	5	0
27	2013-07-31	Trifolium repens	Yes		Cooled Greenhouse	1	0.1	0	5	5	0
27	2013-08-02	Bellis perennis	Yes		Cooled Greenhouse	3	0.1	100	5	5	0
27	2013-08-02	Medicago varia Mart.	Yes		Cooled Greenhouse	4	0.1	33	5	5	0
27	2013-08-02	Phleum pratense	Yes		Cooled Greenhouse	5	0.1	100	5	5	0
27	2013-08-02	Plantago lanceolata	Yes		Cooled Greenhouse	6	0.1	0	5	5	0
27	2013-08-02	Poa trivialis	Yes		Cooled Greenhouse	2	0.1	33	5	5	0
27	2013-08-02	Trifolium repens	Yes		Cooled Greenhouse	1	0.1	0	5	5	0
27	2013-08-04	Bellis perennis	Yes	3.43	Cooled Greenhouse	3	0.1	100	5	5	0
27	2013-08-04	Medicago varia Mart.	Yes	3.43	Cooled Greenhouse	4	0.1	33	5	5	0
27	2013-08-04	Phleum pratense	Yes	3.43	Cooled Greenhouse	5	0.1	100	5	5	0
27	2013-08-04	Plantago lanceolata	Yes	3.43	Cooled Greenhouse	6	0.1	0	5	5	0
27	2013-08-04	Poa trivialis	Yes	3.43	Cooled Greenhouse	2	0.1	33	5	5	0
27	2013-08-04	Trifolium repens	Yes	3.43	Cooled Greenhouse	1	0.1	0	5	5	0
28	2013-07-12	Bellis perennis	No		Greenhouse	6	0.1	100	5	5	0		2.2	1.7
28	2013-07-12	Medicago varia Mart.	No		Greenhouse	2	0.1	100	5	5	0		5.1	2.3
28	2013-07-12	Phleum pratense	No		Greenhouse	3	0.1	100	5	5	0		12.6	8.5
28	2013-07-12	Plantago lanceolata	No		Greenhouse	5	0.1	100	5	5	0		9.3	4.4
28	2013-07-12	Poa trivialis	No		Greenhouse	4	0.1	100	5	5	0		8.7	4.3
28	2013-07-12	Trifolium repens	No		Greenhouse	1	0.1	100	5	5	0		5.8	4.6
28	2013-07-13	Bellis perennis	No		Greenhouse	6	0.1	100	5	5	0
28	2013-07-13	Medicago varia Mart.	No		Greenhouse	2	0.1	100	5	5	0
28	2013-07-13	Phleum pratense	No		Greenhouse	3	0.1	100	5	5	0
28	2013-07-13	Plantago lanceolata	No		Greenhouse	5	0.1	100	5	5	0
28	2013-07-13	Poa trivialis	No		Greenhouse	4	0.1	100	5	5	0
28	2013-07-13	Trifolium repens	No		Greenhouse	1	0.1	100	5	5	0
28	2013-07-15	Bellis perennis	No		Greenhouse	6	0.1	100	5	5	0
28	2013-07-15	Medicago varia Mart.	No		Greenhouse	2	0.1	100	5	5	0
28	2013-07-15	Phleum pratense	No		Greenhouse	3	0.1	100	5	5	0
28	2013-07-15	Plantago lanceolata	No		Greenhouse	5	0.1	100	5	5	0
28	2013-07-15	Poa trivialis	No		Greenhouse	4	0.1	100	5	5	0
28	2013-07-15	Trifolium repens	No		Greenhouse	1	0.1	100	5	5	0
28	2013-07-17	Bellis perennis	No		Greenhouse	6	0.1	100	5	5	0
28	2013-07-17	Medicago varia Mart.	No		Greenhouse	2	0.1	100	5	5	0
28	2013-07-17	Phleum pratense	No		Greenhouse	3	0.1	100	5	5	0
28	2013-07-17	Plantago lanceolata	No		Greenhouse	5	0.1	100	5	5	0
28	2013-07-17	Poa trivialis	No		Greenhouse	4	0.1	100	5	5	0
28	2013-07-17	Trifolium repens	No		Greenhouse	1	0.1	100	5	5	0
28	2013-07-19	Bellis perennis	No		Greenhouse	6	0.1	100	5	5	0
28	2013-07-19	Medicago varia Mart.	No		Greenhouse	2	0.1	100	5	5	0
28	2013-07-19	Phleum pratense	No		Greenhouse	3	0.1	100	5	5	0
28	2013-07-19	Plantago lanceolata	No		Greenhouse	5	0.1	100	5	5	0
28	2013-07-19	Poa trivialis	No		Greenhouse	4	0.1	100	5	5	0
28	2013-07-19	Trifolium repens	No		Greenhouse	1	0.1	100	5	5	0
28	2013-07-21	Bellis perennis	No		Greenhouse	6	0.1	100	5	5	0
28	2013-07-21	Medicago varia Mart.	No		Greenhouse	2	0.1	100	5	5	0
28	2013-07-21	Phleum pratense	No		Greenhouse	3	0.1	100	5	5	0
28	2013-07-21	Plantago lanceolata	No		Greenhouse	5	0.1	100	5	5	0
28	2013-07-21	Poa trivialis	No		Greenhouse	4	0.1	100	5	5	0
28	2013-07-21	Trifolium repens	No		Greenhouse	1	0.1	100	5	5	0
28	2013-07-23	Bellis perennis	No		Cooled Greenhouse	6	0.1	100	5	5	0
28	2013-07-23	Medicago varia Mart.	No		Cooled Greenhouse	2	0.1	100	5	5	0
28	2013-07-23	Phleum pratense	No		Cooled Greenhouse	3	0.1	100	5	5	0
28	2013-07-23	Plantago lanceolata	No		Cooled Greenhouse	5	0.1	100	5	5	0
28	2013-07-23	Poa trivialis	No		Cooled Greenhouse	4	0.1	100	5	5	0
28	2013-07-23	Trifolium repens	No		Cooled Greenhouse	1	0.1	100	5	5	0
28	2013-07-25	Bellis perennis	No		Cooled Greenhouse	6	0.1	100	5	5	0
28	2013-07-25	Medicago varia Mart.	No		Cooled Greenhouse	2	0.1	100	5	5	0
28	2013-07-25	Phleum pratense	No		Cooled Greenhouse	3	0.1	100	5	5	0
28	2013-07-25	Plantago lanceolata	No		Cooled Greenhouse	5	0.1	100	5	5	0
28	2013-07-25	Poa trivialis	No		Cooled Greenhouse	4	0.1	100	5	5	0
28	2013-07-25	Trifolium repens	No		Cooled Greenhouse	1	0.1	100	5	5	0
28	2013-07-27	Bellis perennis	No		Cooled Greenhouse	6	0.1	100	5	5	0
28	2013-07-27	Medicago varia Mart.	No		Cooled Greenhouse	2	0.1	100	5	5	0
28	2013-07-27	Phleum pratense	No		Cooled Greenhouse	3	0.1	100	5	5	0
28	2013-07-27	Plantago lanceolata	No		Cooled Greenhouse	5	0.1	100	5	5	0
28	2013-07-27	Poa trivialis	No		Cooled Greenhouse	4	0.1	100	5	5	0
28	2013-07-27	Trifolium repens	No		Cooled Greenhouse	1	0.1	100	5	5	0
28	2013-07-29	Bellis perennis	No		Cooled Greenhouse	6	0.1	100	5	5	0
28	2013-07-29	Medicago varia Mart.	No		Cooled Greenhouse	2	0.1	100	5	5	0
28	2013-07-29	Phleum pratense	No		Cooled Greenhouse	3	0.1	100	5	5	0
28	2013-07-29	Plantago lanceolata	No		Cooled Greenhouse	5	0.1	100	5	5	0
28	2013-07-29	Poa trivialis	No		Cooled Greenhouse	4	0.1	100	5	5	0
28	2013-07-29	Trifolium repens	No		Cooled Greenhouse	1	0.1	100	5	5	0
28	2013-07-31	Bellis perennis	No		Cooled Greenhouse	6	0.1	100	5	5	0
28	2013-07-31	Medicago varia Mart.	No		Cooled Greenhouse	2	0.1	100	5	5	0
28	2013-07-31	Phleum pratense	No		Cooled Greenhouse	3	0.1	100	5	5	0
28	2013-07-31	Plantago lanceolata	No		Cooled Greenhouse	5	0.1	100	5	5	0
28	2013-07-31	Poa trivialis	No		Cooled Greenhouse	4	0.1	100	5	5	0
28	2013-07-31	Trifolium repens	No		Cooled Greenhouse	1	0.1	100	5	5	0
28	2013-08-02	Bellis perennis	No		Cooled Greenhouse	6	0.1	100	5	5	0
28	2013-08-02	Medicago varia Mart.	No		Cooled Greenhouse	2	0.1	100	5	5	0
28	2013-08-02	Phleum pratense	No		Cooled Greenhouse	3	0.1	100	5	5	0
28	2013-08-02	Plantago lanceolata	No		Cooled Greenhouse	5	0.1	100	5	5	0
28	2013-08-02	Poa trivialis	No		Cooled Greenhouse	4	0.1	100	5	5	0
28	2013-08-02	Trifolium repens	No		Cooled Greenhouse	1	0.1	100	5	5	0
28	2013-08-04	Bellis perennis	No		Cooled Greenhouse	6	0.1	100	5	5	0
28	2013-08-04	Medicago varia Mart.	No		Cooled Greenhouse	2	0.1	100	5	5	0
28	2013-08-04	Phleum pratense	No		Cooled Greenhouse	3	0.1	100	5	5	0
28	2013-08-04	Plantago lanceolata	No		Cooled Greenhouse	5	0.1	100	5	5	0
28	2013-08-04	Poa trivialis	No		Cooled Greenhouse	4	0.1	100	5	5	0
28	2013-08-04	Trifolium repens	No		Cooled Greenhouse	1	0.1	100	5	5	0
29	2013-07-12	Bellis perennis	Yes	4.91	Greenhouse	5	0.1	100	5	5	0		1.7	1.2
29	2013-07-12	Medicago varia Mart.	Yes	4.91	Greenhouse	1	0.1	100	5	5	0		4.8	3.5
29	2013-07-12	Phleum pratense	Yes	4.91	Greenhouse	4	0.1	100	5	5	0		11.6	7.7
29	2013-07-12	Plantago lanceolata	Yes	4.91	Greenhouse	2	0.1	100	5	5	0		8.7	4.6
29	2013-07-12	Poa trivialis	Yes	4.91	Greenhouse	6	0.1	100	5	5	0		12.3	5.9
29	2013-07-12	Trifolium repens	Yes	4.91	Greenhouse	3	0.1	100	5	5	0		5.6	3.8
29	2013-07-13	Bellis perennis	Yes		Greenhouse	5	0.1	100	5	5	0
29	2013-07-13	Medicago varia Mart.	Yes		Greenhouse	1	0.1	100	5	5	0
29	2013-07-13	Phleum pratense	Yes		Greenhouse	4	0.1	100	5	5	0
29	2013-07-13	Plantago lanceolata	Yes		Greenhouse	2	0.1	100	5	5	0
29	2013-07-13	Poa trivialis	Yes		Greenhouse	6	0.1	100	5	5	0
29	2013-07-13	Trifolium repens	Yes		Greenhouse	3	0.1	100	5	5	0
29	2013-07-15	Bellis perennis	Yes		Greenhouse	5	0.1	100	5	5	0
29	2013-07-15	Medicago varia Mart.	Yes		Greenhouse	1	0.1	100	5	5	0
29	2013-07-15	Phleum pratense	Yes		Greenhouse	4	0.1	100	5	5	0
29	2013-07-15	Plantago lanceolata	Yes		Greenhouse	2	0.1	100	5	5	0
29	2013-07-15	Poa trivialis	Yes		Greenhouse	6	0.1	100	5	5	0
29	2013-07-15	Trifolium repens	Yes		Greenhouse	3	0.1	100	5	5	0
29	2013-07-17	Bellis perennis	Yes		Greenhouse	5	0.1	100	5	5	0
29	2013-07-17	Medicago varia Mart.	Yes		Greenhouse	1	0.1	100	5	5	0
29	2013-07-17	Phleum pratense	Yes		Greenhouse	4	0.1	100	5	5	0
29	2013-07-17	Plantago lanceolata	Yes		Greenhouse	2	0.1	100	5	5	0
29	2013-07-17	Poa trivialis	Yes		Greenhouse	6	0.1	100	5	5	0
29	2013-07-17	Trifolium repens	Yes		Greenhouse	3	0.1	100	5	5	0
29	2013-07-19	Bellis perennis	Yes		Greenhouse	5	0.1	100	5	5	0
29	2013-07-19	Medicago varia Mart.	Yes		Greenhouse	1	0.1	100	5	5	0
29	2013-07-19	Phleum pratense	Yes		Greenhouse	4	0.1	100	5	5	0
29	2013-07-19	Plantago lanceolata	Yes		Greenhouse	2	0.1	100	5	5	0
29	2013-07-19	Poa trivialis	Yes		Greenhouse	6	0.1	100	5	5	0
29	2013-07-19	Trifolium repens	Yes		Greenhouse	3	0.1	100	5	5	0
29	2013-07-21	Bellis perennis	Yes		Greenhouse	5	0.1	100	5	5	0
29	2013-07-21	Medicago varia Mart.	Yes		Greenhouse	1	0.1	100	5	5	0
29	2013-07-21	Phleum pratense	Yes		Greenhouse	4	0.1	100	5	5	0
29	2013-07-21	Plantago lanceolata	Yes		Greenhouse	2	0.1	100	5	5	0
29	2013-07-21	Poa trivialis	Yes		Greenhouse	6	0.1	100	5	5	0
29	2013-07-21	Trifolium repens	Yes		Greenhouse	3	0.1	100	5	5	0
29	2013-07-23	Bellis perennis	Yes		Cooled Greenhouse	5	0.1	100	5	5	0
29	2013-07-23	Medicago varia Mart.	Yes		Cooled Greenhouse	1	0.1	100	5	5	0
29	2013-07-23	Phleum pratense	Yes		Cooled Greenhouse	4	0.1	100	5	5	0
29	2013-07-23	Plantago lanceolata	Yes		Cooled Greenhouse	2	0.1	100	5	5	0
29	2013-07-23	Poa trivialis	Yes		Cooled Greenhouse	6	0.1	100	5	5	0
29	2013-07-23	Trifolium repens	Yes		Cooled Greenhouse	3	0.1	100	5	5	0
29	2013-07-25	Bellis perennis	Yes		Cooled Greenhouse	5	0.1	100	5	5	0
29	2013-07-25	Medicago varia Mart.	Yes		Cooled Greenhouse	1	0.1	100	5	5	0
29	2013-07-25	Phleum pratense	Yes		Cooled Greenhouse	4	0.1	100	5	5	0
29	2013-07-25	Plantago lanceolata	Yes		Cooled Greenhouse	2	0.1	100	5	5	0
29	2013-07-25	Poa trivialis	Yes		Cooled Greenhouse	6	0.1	100	5	5	0
29	2013-07-25	Trifolium repens	Yes		Cooled Greenhouse	3	0.1	100	5	5	0
29	2013-07-27	Bellis perennis	Yes		Cooled Greenhouse	5	0.1	50	5	5	0
29	2013-07-27	Medicago varia Mart.	Yes		Cooled Greenhouse	1	0.1	0	5	5	0
29	2013-07-27	Phleum pratense	Yes		Cooled Greenhouse	4	0.1	0	5	5	0
29	2013-07-27	Plantago lanceolata	Yes		Cooled Greenhouse	2	0.1	0	5	5	0
29	2013-07-27	Poa trivialis	Yes		Cooled Greenhouse	6	0.1	0	5	5	0
29	2013-07-27	Trifolium repens	Yes		Cooled Greenhouse	3	0.1	0	5	5	0
29	2013-07-29	Bellis perennis	Yes		Cooled Greenhouse	5	0.1	0	5	5	0
29	2013-07-29	Medicago varia Mart.	Yes		Cooled Greenhouse	1	0.1	0	5	5	0
29	2013-07-29	Phleum pratense	Yes		Cooled Greenhouse	4	0.1	0	5	5	0
29	2013-07-29	Plantago lanceolata	Yes		Cooled Greenhouse	2	0.1	0	5	5	0
29	2013-07-29	Poa trivialis	Yes		Cooled Greenhouse	6	0.1	0	5	5	0
29	2013-07-29	Trifolium repens	Yes		Cooled Greenhouse	3	0.1	0	5	5	0
29	2013-07-31	Bellis perennis	Yes		Cooled Greenhouse	5	0.1	0	5	5	0
29	2013-07-31	Medicago varia Mart.	Yes		Cooled Greenhouse	1	0.1	0	5	5	0
29	2013-07-31	Phleum pratense	Yes		Cooled Greenhouse	4	0.1	0	5	5	0
29	2013-07-31	Plantago lanceolata	Yes		Cooled Greenhouse	2	0.1	0	5	5	0
29	2013-07-31	Poa trivialis	Yes		Cooled Greenhouse	6	0.1	0	5	5	0
29	2013-07-31	Trifolium repens	Yes		Cooled Greenhouse	3	0.1	0	5	5	0
29	2013-08-02	Bellis perennis	Yes		Cooled Greenhouse	5	0.1	0	5	5	0
29	2013-08-02	Medicago varia Mart.	Yes		Cooled Greenhouse	1	0.1	0	5	5	0
29	2013-08-02	Phleum pratense	Yes		Cooled Greenhouse	4	0.1	0	5	5	0
29	2013-08-02	Plantago lanceolata	Yes		Cooled Greenhouse	2	0.1	0	5	5	0
29	2013-08-02	Poa trivialis	Yes		Cooled Greenhouse	6	0.1	0	5	5	0
29	2013-08-02	Trifolium repens	Yes		Cooled Greenhouse	3	0.1	0	5	5	0
29	2013-08-04	Bellis perennis	Yes	3.47	Cooled Greenhouse	5	0.1	0	5	5	0
29	2013-08-04	Medicago varia Mart.	Yes	3.47	Cooled Greenhouse	1	0.1	0	5	5	0
29	2013-08-04	Phleum pratense	Yes	3.47	Cooled Greenhouse	4	0.1	0	5	5	0
29	2013-08-04	Plantago lanceolata	Yes	3.47	Cooled Greenhouse	2	0.1	0	5	5	0
29	2013-08-04	Poa trivialis	Yes	3.47	Cooled Greenhouse	6	0.1	0	5	5	0
29	2013-08-04	Trifolium repens	Yes	3.47	Cooled Greenhouse	3	0.1	0	5	5	0
30	2013-07-12	Bellis perennis	Yes	4.01	Greenhouse	3	0.1	100	5	5	0		2.7	2.2
30	2013-07-12	Medicago varia Mart.	Yes	4.01	Greenhouse	2	0.1	100	5	5	0		5.1	1
30	2013-07-12	Phleum pratense	Yes	4.01	Greenhouse	4	0.1	100	5	5	0		7.7	4.8
30	2013-07-12	Plantago lanceolata	Yes	4.01	Greenhouse	6	0.1	100	5	5	0		7.7	3.6
30	2013-07-12	Poa trivialis	Yes	4.01	Greenhouse	1	0.1	100	5	5	0		7.2	4.9
30	2013-07-12	Trifolium repens	Yes	4.01	Greenhouse	5	0.1	100	5	5	0		6.4	6.1
30	2013-07-13	Bellis perennis	Yes		Greenhouse	3	0.1	100	5	5	0
30	2013-07-13	Medicago varia Mart.	Yes		Greenhouse	2	0.1	100	5	5	0
30	2013-07-13	Phleum pratense	Yes		Greenhouse	4	0.1	100	5	5	0
30	2013-07-13	Plantago lanceolata	Yes		Greenhouse	6	0.1	100	5	5	0
30	2013-07-13	Poa trivialis	Yes		Greenhouse	1	0.1	100	5	5	0
30	2013-07-13	Trifolium repens	Yes		Greenhouse	5	0.1	100	5	5	0
30	2013-07-15	Bellis perennis	Yes		Greenhouse	3	0.1	100	5	5	0
30	2013-07-15	Medicago varia Mart.	Yes		Greenhouse	2	0.1	100	5	5	0
30	2013-07-15	Phleum pratense	Yes		Greenhouse	4	0.1	100	5	5	0
30	2013-07-15	Plantago lanceolata	Yes		Greenhouse	6	0.1	100	5	5	0
30	2013-07-15	Poa trivialis	Yes		Greenhouse	1	0.1	100	5	5	0
30	2013-07-15	Trifolium repens	Yes		Greenhouse	5	0.1	100	5	5	0
30	2013-07-17	Bellis perennis	Yes		Greenhouse	3	0.1	100	5	5	0
30	2013-07-17	Medicago varia Mart.	Yes		Greenhouse	2	0.1	100	5	5	0
30	2013-07-17	Phleum pratense	Yes		Greenhouse	4	0.1	100	5	5	0
30	2013-07-17	Plantago lanceolata	Yes		Greenhouse	6	0.1	100	5	5	0
30	2013-07-17	Poa trivialis	Yes		Greenhouse	1	0.1	100	5	5	0
30	2013-07-17	Trifolium repens	Yes		Greenhouse	5	0.1	100	5	5	0
30	2013-07-19	Bellis perennis	Yes		Greenhouse	3	0.1	100	5	5	0
30	2013-07-19	Medicago varia Mart.	Yes		Greenhouse	2	0.1	100	5	5	0
30	2013-07-19	Phleum pratense	Yes		Greenhouse	4	0.1	100	5	5	0
30	2013-07-19	Plantago lanceolata	Yes		Greenhouse	6	0.1	100	5	5	0
30	2013-07-19	Poa trivialis	Yes		Greenhouse	1	0.1	100	5	5	0
30	2013-07-19	Trifolium repens	Yes		Greenhouse	5	0.1	50	5	5	0
30	2013-07-21	Bellis perennis	Yes		Greenhouse	3	0.1	100	5	5	0
30	2013-07-21	Medicago varia Mart.	Yes		Greenhouse	2	0.1	100	5	5	0
30	2013-07-21	Phleum pratense	Yes		Greenhouse	4	0.1	100	5	5	0
30	2013-07-21	Plantago lanceolata	Yes		Greenhouse	6	0.1	100	5	5	0
30	2013-07-21	Poa trivialis	Yes		Greenhouse	1	0.1	100	5	5	0
30	2013-07-21	Trifolium repens	Yes		Greenhouse	5	0.1	50	5	5	0
30	2013-07-23	Bellis perennis	Yes		Cooled Greenhouse	3	0.1	100	5	5	0
30	2013-07-23	Medicago varia Mart.	Yes		Cooled Greenhouse	2	0.1	100	5	5	0
30	2013-07-23	Phleum pratense	Yes		Cooled Greenhouse	4	0.1	100	5	5	0
30	2013-07-23	Plantago lanceolata	Yes		Cooled Greenhouse	6	0.1	100	5	5	0
30	2013-07-23	Poa trivialis	Yes		Cooled Greenhouse	1	0.1	100	5	5	0
30	2013-07-23	Trifolium repens	Yes		Cooled Greenhouse	5	0.1	50	5	5	0
30	2013-07-25	Bellis perennis	Yes		Cooled Greenhouse	3	0.1	100	5	5	0
30	2013-07-25	Medicago varia Mart.	Yes		Cooled Greenhouse	2	0.1	100	5	5	0
30	2013-07-25	Phleum pratense	Yes		Cooled Greenhouse	4	0.1	100	5	5	0
30	2013-07-25	Plantago lanceolata	Yes		Cooled Greenhouse	6	0.1	100	5	5	0
30	2013-07-25	Poa trivialis	Yes		Cooled Greenhouse	1	0.1	100	5	5	0
30	2013-07-25	Trifolium repens	Yes		Cooled Greenhouse	5	0.1	50	5	5	0
30	2013-07-27	Bellis perennis	Yes		Cooled Greenhouse	3	0.1	100	5	5	0
30	2013-07-27	Medicago varia Mart.	Yes		Cooled Greenhouse	2	0.1	0	5	5	0
30	2013-07-27	Phleum pratense	Yes		Cooled Greenhouse	4	0.1	100	5	5	0
30	2013-07-27	Plantago lanceolata	Yes		Cooled Greenhouse	6	0.1	0	5	5	0
30	2013-07-27	Poa trivialis	Yes		Cooled Greenhouse	1	0.1	100	5	5	0
30	2013-07-27	Trifolium repens	Yes		Cooled Greenhouse	5	0.1	50	5	5	0
30	2013-07-29	Bellis perennis	Yes		Cooled Greenhouse	3	0.1	100	5	5	0
30	2013-07-29	Medicago varia Mart.	Yes		Cooled Greenhouse	2	0.1	0	5	5	0
30	2013-07-29	Phleum pratense	Yes		Cooled Greenhouse	4	0.1	100	5	5	0
30	2013-07-29	Plantago lanceolata	Yes		Cooled Greenhouse	6	0.1	0	5	5	0
30	2013-07-29	Poa trivialis	Yes		Cooled Greenhouse	1	0.1	100	5	5	0
30	2013-07-29	Trifolium repens	Yes		Cooled Greenhouse	5	0.1	0	5	5	0
30	2013-07-31	Bellis perennis	Yes		Cooled Greenhouse	3	0.1	100	5	5	0
30	2013-07-31	Medicago varia Mart.	Yes		Cooled Greenhouse	2	0.1	0	5	5	0
30	2013-07-31	Phleum pratense	Yes		Cooled Greenhouse	4	0.1	100	5	5	0
30	2013-07-31	Plantago lanceolata	Yes		Cooled Greenhouse	6	0.1	0	5	5	0
30	2013-07-31	Poa trivialis	Yes		Cooled Greenhouse	1	0.1	100	5	5	0
30	2013-07-31	Trifolium repens	Yes		Cooled Greenhouse	5	0.1	0	5	5	0
30	2013-08-02	Bellis perennis	Yes		Cooled Greenhouse	3	0.1	100	5	5	0
30	2013-08-02	Medicago varia Mart.	Yes		Cooled Greenhouse	2	0.1	0	5	5	0
30	2013-08-02	Phleum pratense	Yes		Cooled Greenhouse	4	0.1	33	5	5	0
30	2013-08-02	Plantago lanceolata	Yes		Cooled Greenhouse	6	0.1	0	5	5	0
30	2013-08-02	Poa trivialis	Yes		Cooled Greenhouse	1	0.1	100	5	5	0
30	2013-08-02	Trifolium repens	Yes		Cooled Greenhouse	5	0.1	0	5	5	0
30	2013-08-04	Bellis perennis	Yes	2.92	Cooled Greenhouse	3	0.1	100	5	5	0
30	2013-08-04	Medicago varia Mart.	Yes	2.92	Cooled Greenhouse	2	0.1	0	5	5	0
30	2013-08-04	Phleum pratense	Yes	2.92	Cooled Greenhouse	4	0.1	33	5	5	0
30	2013-08-04	Plantago lanceolata	Yes	2.92	Cooled Greenhouse	6	0.1	0	5	5	0
30	2013-08-04	Poa trivialis	Yes	2.92	Cooled Greenhouse	1	0.1	100	5	5	0
30	2013-08-04	Trifolium repens	Yes	2.92	Cooled Greenhouse	5	0.1	0	5	5	0
31	2013-07-12	Bellis perennis	Yes	6.28	Greenhouse	5	0.1	100	5	5	0		2.7	2.1
31	2013-07-12	Medicago varia Mart.	Yes	6.28	Greenhouse	6	0.1	100	5	5	0		3.4	0.7
31	2013-07-12	Phleum pratense	Yes	6.28	Greenhouse	3	0.1	100	5	5	0		10	6.2
31	2013-07-12	Plantago lanceolata	Yes	6.28	Greenhouse	2	0.1	100	5	5	0		10.1	4.9
31	2013-07-12	Poa trivialis	Yes	6.28	Greenhouse	4	0.1	100	5	5	0		5.6	4.6
31	2013-07-12	Trifolium repens	Yes	6.28	Greenhouse	1	0.1	100	5	5	0		3.1	1.7
31	2013-07-13	Bellis perennis	Yes		Greenhouse	5	0.1	100	5	3	2	disappeared
31	2013-07-13	Medicago varia Mart.	Yes		Greenhouse	6	0.1	100	5	5	0
31	2013-07-13	Phleum pratense	Yes		Greenhouse	3	0.1	100	5	5	0
31	2013-07-13	Plantago lanceolata	Yes		Greenhouse	2	0.1	100	5	5	0
31	2013-07-13	Poa trivialis	Yes		Greenhouse	4	0.1	100	5	5	0
31	2013-07-13	Trifolium repens	Yes		Greenhouse	1	0.1	100	5	5	0
31	2013-07-15	Bellis perennis	Yes		Greenhouse	5	0.1	100	5	3	0
31	2013-07-15	Medicago varia Mart.	Yes		Greenhouse	6	0.1	100	5	5	0
31	2013-07-15	Phleum pratense	Yes		Greenhouse	3	0.1	100	5	5	0
31	2013-07-15	Plantago lanceolata	Yes		Greenhouse	2	0.1	100	5	5	0
31	2013-07-15	Poa trivialis	Yes		Greenhouse	4	0.1	100	5	5	0
31	2013-07-15	Trifolium repens	Yes		Greenhouse	1	0.1	100	5	5	0
31	2013-07-17	Bellis perennis	Yes		Greenhouse	5	0.1	100	5	3	0
31	2013-07-17	Medicago varia Mart.	Yes		Greenhouse	6	0.1	100	5	5	0
31	2013-07-17	Phleum pratense	Yes		Greenhouse	3	0.1	100	5	5	0
31	2013-07-17	Plantago lanceolata	Yes		Greenhouse	2	0.1	100	5	5	0
31	2013-07-17	Poa trivialis	Yes		Greenhouse	4	0.1	100	5	5	0
31	2013-07-17	Trifolium repens	Yes		Greenhouse	1	0.1	100	5	5	0
31	2013-07-19	Bellis perennis	Yes		Greenhouse	5	0.1	100	5	4	0
31	2013-07-19	Medicago varia Mart.	Yes		Greenhouse	6	0.1	100	5	5	0
31	2013-07-19	Phleum pratense	Yes		Greenhouse	3	0.1	100	5	5	0
31	2013-07-19	Plantago lanceolata	Yes		Greenhouse	2	0.1	100	5	5	0
31	2013-07-19	Poa trivialis	Yes		Greenhouse	4	0.1	100	5	5	0
31	2013-07-19	Trifolium repens	Yes		Greenhouse	1	0.1	100	5	5	0
31	2013-07-21	Bellis perennis	Yes		Greenhouse	5	0.1	100	5	4	0
31	2013-07-21	Medicago varia Mart.	Yes		Greenhouse	6	0.1	100	5	5	0
31	2013-07-21	Phleum pratense	Yes		Greenhouse	3	0.1	100	5	5	0
31	2013-07-21	Plantago lanceolata	Yes		Greenhouse	2	0.1	100	5	5	0
31	2013-07-21	Poa trivialis	Yes		Greenhouse	4	0.1	100	5	5	0
31	2013-07-21	Trifolium repens	Yes		Greenhouse	1	0.1	100	5	5	0
31	2013-07-23	Bellis perennis	Yes		Cooled Greenhouse	5	0.1	100	5	4	0
31	2013-07-23	Medicago varia Mart.	Yes		Cooled Greenhouse	6	0.1	100	5	5	0
31	2013-07-23	Phleum pratense	Yes		Cooled Greenhouse	3	0.1	100	5	5	0
31	2013-07-23	Plantago lanceolata	Yes		Cooled Greenhouse	2	0.1	100	5	5	0
31	2013-07-23	Poa trivialis	Yes		Cooled Greenhouse	4	0.1	100	5	5	0
31	2013-07-23	Trifolium repens	Yes		Cooled Greenhouse	1	0.1	100	5	5	0
31	2013-07-25	Bellis perennis	Yes		Cooled Greenhouse	5	0.1	100	5	4	0
31	2013-07-25	Medicago varia Mart.	Yes		Cooled Greenhouse	6	0.1	100	5	5	0
31	2013-07-25	Phleum pratense	Yes		Cooled Greenhouse	3	0.1	100	5	5	0
31	2013-07-25	Plantago lanceolata	Yes		Cooled Greenhouse	2	0.1	100	5	5	0
31	2013-07-25	Poa trivialis	Yes		Cooled Greenhouse	4	0.1	100	5	5	0
31	2013-07-25	Trifolium repens	Yes		Cooled Greenhouse	1	0.1	100	5	5	0
31	2013-07-27	Bellis perennis	Yes		Cooled Greenhouse	5	0.1	100	5	4	0
31	2013-07-27	Medicago varia Mart.	Yes		Cooled Greenhouse	6	0.1	100	5	5	0
31	2013-07-27	Phleum pratense	Yes		Cooled Greenhouse	3	0.1	100	5	5	0
31	2013-07-27	Plantago lanceolata	Yes		Cooled Greenhouse	2	0.1	100	5	5	0
31	2013-07-27	Poa trivialis	Yes		Cooled Greenhouse	4	0.1	100	5	5	0
31	2013-07-27	Trifolium repens	Yes		Cooled Greenhouse	1	0.1	100	5	5	0
31	2013-07-29	Bellis perennis	Yes		Cooled Greenhouse	5	0.1	100	5	4	0
31	2013-07-29	Medicago varia Mart.	Yes		Cooled Greenhouse	6	0.1	100	5	5	0
31	2013-07-29	Phleum pratense	Yes		Cooled Greenhouse	3	0.1	100	5	5	0
31	2013-07-29	Plantago lanceolata	Yes		Cooled Greenhouse	2	0.1	100	5	5	0
31	2013-07-29	Poa trivialis	Yes		Cooled Greenhouse	4	0.1	100	5	5	0
31	2013-07-29	Trifolium repens	Yes		Cooled Greenhouse	1	0.1	100	5	5	0
31	2013-07-31	Bellis perennis	Yes		Cooled Greenhouse	5	0.1	100	5	4	0
31	2013-07-31	Medicago varia Mart.	Yes		Cooled Greenhouse	6	0.1	100	5	5	0
31	2013-07-31	Phleum pratense	Yes		Cooled Greenhouse	3	0.1	100	5	5	0
31	2013-07-31	Plantago lanceolata	Yes		Cooled Greenhouse	2	0.1	100	5	5	0
31	2013-07-31	Poa trivialis	Yes		Cooled Greenhouse	4	0.1	100	5	5	0
31	2013-07-31	Trifolium repens	Yes		Cooled Greenhouse	1	0.1	100	5	5	0
31	2013-08-02	Bellis perennis	Yes		Cooled Greenhouse	5	0.1	100	5	4	0
31	2013-08-02	Medicago varia Mart.	Yes		Cooled Greenhouse	6	0.1	100	5	5	0
31	2013-08-02	Phleum pratense	Yes		Cooled Greenhouse	3	0.1	100	5	5	0
31	2013-08-02	Plantago lanceolata	Yes		Cooled Greenhouse	2	0.1	100	5	5	0
31	2013-08-02	Poa trivialis	Yes		Cooled Greenhouse	4	0.1	100	5	5	0
31	2013-08-02	Trifolium repens	Yes		Cooled Greenhouse	1	0.1	100	5	5	0
31	2013-08-04	Bellis perennis	Yes	3.99	Cooled Greenhouse	5	0.1	100	5	4	0
31	2013-08-04	Medicago varia Mart.	Yes	3.99	Cooled Greenhouse	6	0.1	100	5	5	0
31	2013-08-04	Phleum pratense	Yes	3.99	Cooled Greenhouse	3	0.1	100	5	5	0
31	2013-08-04	Plantago lanceolata	Yes	3.99	Cooled Greenhouse	2	0.1	100	5	5	0
31	2013-08-04	Poa trivialis	Yes	3.99	Cooled Greenhouse	4	0.1	100	5	5	0
31	2013-08-04	Trifolium repens	Yes	3.99	Cooled Greenhouse	1	0.1	100	5	5	0
32	2013-07-12	Bellis perennis	No		Greenhouse	3	0.1	100	5	5	0		2.3	1.6
32	2013-07-12	Medicago varia Mart.	No		Greenhouse	1	0.1	100	5	5	0		4.9	2.7
32	2013-07-12	Phleum pratense	No		Greenhouse	2	0.1	100	5	5	0		8.2	6.1
32	2013-07-12	Plantago lanceolata	No		Greenhouse	4	0.1	100	5	5	0		6.2	3.1
32	2013-07-12	Poa trivialis	No		Greenhouse	5	0.1	100	5	5	0		8.7	5
32	2013-07-12	Trifolium repens	No		Greenhouse	6	0.1	100	5	5	0		6.6	3.9
32	2013-07-13	Bellis perennis	No		Greenhouse	3	0.1	100	5	5	0
32	2013-07-13	Medicago varia Mart.	No		Greenhouse	1	0.1	100	5	5	0
32	2013-07-13	Phleum pratense	No		Greenhouse	2	0.1	100	5	5	0
32	2013-07-13	Plantago lanceolata	No		Greenhouse	4	0.1	100	5	5	0
32	2013-07-13	Poa trivialis	No		Greenhouse	5	0.1	100	5	5	0
32	2013-07-13	Trifolium repens	No		Greenhouse	6	0.1	100	5	5	0
32	2013-07-15	Bellis perennis	No		Greenhouse	3	0.1	100	5	5	0
32	2013-07-15	Medicago varia Mart.	No		Greenhouse	1	0.1	100	5	5	0
32	2013-07-15	Phleum pratense	No		Greenhouse	2	0.1	100	5	5	0
32	2013-07-15	Plantago lanceolata	No		Greenhouse	4	0.1	100	5	5	0
32	2013-07-15	Poa trivialis	No		Greenhouse	5	0.1	100	5	5	0
32	2013-07-15	Trifolium repens	No		Greenhouse	6	0.1	100	5	5	0
32	2013-07-17	Bellis perennis	No		Greenhouse	3	0.1	100	5	5	0
32	2013-07-17	Medicago varia Mart.	No		Greenhouse	1	0.1	100	5	5	0
32	2013-07-17	Phleum pratense	No		Greenhouse	2	0.1	100	5	5	0
32	2013-07-17	Plantago lanceolata	No		Greenhouse	4	0.1	100	5	5	0
32	2013-07-17	Poa trivialis	No		Greenhouse	5	0.1	100	5	5	0
32	2013-07-17	Trifolium repens	No		Greenhouse	6	0.1	100	5	5	0
32	2013-07-19	Bellis perennis	No		Greenhouse	3	0.1	100	5	5	0
32	2013-07-19	Medicago varia Mart.	No		Greenhouse	1	0.1	100	5	5	0
32	2013-07-19	Phleum pratense	No		Greenhouse	2	0.1	100	5	5	0
32	2013-07-19	Plantago lanceolata	No		Greenhouse	4	0.1	100	5	5	0
32	2013-07-19	Poa trivialis	No		Greenhouse	5	0.1	100	5	5	0
32	2013-07-19	Trifolium repens	No		Greenhouse	6	0.1	100	5	5	0
32	2013-07-21	Bellis perennis	No		Greenhouse	3	0.1	100	5	5	0
32	2013-07-21	Medicago varia Mart.	No		Greenhouse	1	0.1	100	5	5	0
32	2013-07-21	Phleum pratense	No		Greenhouse	2	0.1	100	5	5	0
32	2013-07-21	Plantago lanceolata	No		Greenhouse	4	0.1	100	5	5	0
32	2013-07-21	Poa trivialis	No		Greenhouse	5	0.1	100	5	5	0
32	2013-07-21	Trifolium repens	No		Greenhouse	6	0.1	100	5	5	0
32	2013-07-23	Bellis perennis	No		Cooled Greenhouse	3	0.1	100	5	5	0
32	2013-07-23	Medicago varia Mart.	No		Cooled Greenhouse	1	0.1	100	5	5	0
32	2013-07-23	Phleum pratense	No		Cooled Greenhouse	2	0.1	100	5	5	0
32	2013-07-23	Plantago lanceolata	No		Cooled Greenhouse	4	0.1	100	5	5	0
32	2013-07-23	Poa trivialis	No		Cooled Greenhouse	5	0.1	100	5	5	0
32	2013-07-23	Trifolium repens	No		Cooled Greenhouse	6	0.1	100	5	5	0
32	2013-07-25	Bellis perennis	No		Cooled Greenhouse	3	0.1	100	5	5	0
32	2013-07-25	Medicago varia Mart.	No		Cooled Greenhouse	1	0.1	100	5	5	0
32	2013-07-25	Phleum pratense	No		Cooled Greenhouse	2	0.1	100	5	5	0
32	2013-07-25	Plantago lanceolata	No		Cooled Greenhouse	4	0.1	100	5	5	0
32	2013-07-25	Poa trivialis	No		Cooled Greenhouse	5	0.1	100	5	5	0
32	2013-07-25	Trifolium repens	No		Cooled Greenhouse	6	0.1	100	5	5	0
32	2013-07-27	Bellis perennis	No		Cooled Greenhouse	3	0.1	100	5	5	0
32	2013-07-27	Medicago varia Mart.	No		Cooled Greenhouse	1	0.1	100	5	5	0
32	2013-07-27	Phleum pratense	No		Cooled Greenhouse	2	0.1	100	5	5	0
32	2013-07-27	Plantago lanceolata	No		Cooled Greenhouse	4	0.1	100	5	5	0
32	2013-07-27	Poa trivialis	No		Cooled Greenhouse	5	0.1	100	5	5	0
32	2013-07-27	Trifolium repens	No		Cooled Greenhouse	6	0.1	100	5	5	0
32	2013-07-29	Bellis perennis	No		Cooled Greenhouse	3	0.1	100	5	5	0
32	2013-07-29	Medicago varia Mart.	No		Cooled Greenhouse	1	0.1	100	5	5	0
32	2013-07-29	Phleum pratense	No		Cooled Greenhouse	2	0.1	100	5	5	0
32	2013-07-29	Plantago lanceolata	No		Cooled Greenhouse	4	0.1	100	5	5	0
32	2013-07-29	Poa trivialis	No		Cooled Greenhouse	5	0.1	100	5	5	0
32	2013-07-29	Trifolium repens	No		Cooled Greenhouse	6	0.1	100	5	5	0
32	2013-07-31	Bellis perennis	No		Cooled Greenhouse	3	0.1	100	5	5	0
32	2013-07-31	Medicago varia Mart.	No		Cooled Greenhouse	1	0.1	100	5	5	0
32	2013-07-31	Phleum pratense	No		Cooled Greenhouse	2	0.1	100	5	5	0
32	2013-07-31	Plantago lanceolata	No		Cooled Greenhouse	4	0.1	100	5	5	0
32	2013-07-31	Poa trivialis	No		Cooled Greenhouse	5	0.1	100	5	5	0
32	2013-07-31	Trifolium repens	No		Cooled Greenhouse	6	0.1	100	5	5	0
32	2013-08-02	Bellis perennis	No		Cooled Greenhouse	3	0.1	100	5	5	0
32	2013-08-02	Medicago varia Mart.	No		Cooled Greenhouse	1	0.1	100	5	5	0
32	2013-08-02	Phleum pratense	No		Cooled Greenhouse	2	0.1	100	5	5	0
32	2013-08-02	Plantago lanceolata	No		Cooled Greenhouse	4	0.1	100	5	5	0
32	2013-08-02	Poa trivialis	No		Cooled Greenhouse	5	0.1	100	5	5	0
32	2013-08-02	Trifolium repens	No		Cooled Greenhouse	6	0.1	100	5	5	0
32	2013-08-04	Bellis perennis	No		Cooled Greenhouse	3	0.1	100	5	5	0
32	2013-08-04	Medicago varia Mart.	No		Cooled Greenhouse	1	0.1	100	5	5	0
32	2013-08-04	Phleum pratense	No		Cooled Greenhouse	2	0.1	100	5	5	0
32	2013-08-04	Plantago lanceolata	No		Cooled Greenhouse	4	0.1	100	5	5	0
32	2013-08-04	Poa trivialis	No		Cooled Greenhouse	5	0.1	100	5	5	0
32	2013-08-04	Trifolium repens	No		Cooled Greenhouse	6	0.1	100	5	5	0
33	2013-07-12	Bellis perennis	Yes	3.82	Greenhouse	1	0.1	100	5	5	0		2.5	2.1
33	2013-07-12	Medicago varia Mart.	Yes	3.82	Greenhouse	3	0.1	100	5	5	0		6.1	3.7
33	2013-07-12	Phleum pratense	Yes	3.82	Greenhouse	2	0.1	100	5	5	0		10.9	9.7
33	2013-07-12	Plantago lanceolata	Yes	3.82	Greenhouse	5	0.1	100	5	5	0		7.5	4.3
33	2013-07-12	Poa trivialis	Yes	3.82	Greenhouse	6	0.1	100	5	5	0		8.5	6.6
33	2013-07-12	Trifolium repens	Yes	3.82	Greenhouse	4	0.1	100	5	5	0		4.8	2.3
33	2013-07-13	Bellis perennis	Yes		Greenhouse	1	0.1	100	5	5	0
33	2013-07-13	Medicago varia Mart.	Yes		Greenhouse	3	0.1	100	5	5	0
33	2013-07-13	Phleum pratense	Yes		Greenhouse	2	0.1	100	5	5	0
33	2013-07-13	Plantago lanceolata	Yes		Greenhouse	5	0.1	100	5	5	0
33	2013-07-13	Poa trivialis	Yes		Greenhouse	6	0.1	100	5	5	0
33	2013-07-13	Trifolium repens	Yes		Greenhouse	4	0.1	100	5	5	0
33	2013-07-15	Bellis perennis	Yes		Greenhouse	1	0.1	100	5	5	0
33	2013-07-15	Medicago varia Mart.	Yes		Greenhouse	3	0.1	100	5	5	0
33	2013-07-15	Phleum pratense	Yes		Greenhouse	2	0.1	100	5	5	0
33	2013-07-15	Plantago lanceolata	Yes		Greenhouse	5	0.1	100	5	5	0
33	2013-07-15	Poa trivialis	Yes		Greenhouse	6	0.1	100	5	5	0
33	2013-07-15	Trifolium repens	Yes		Greenhouse	4	0.1	100	5	5	0
33	2013-07-17	Bellis perennis	Yes		Greenhouse	1	0.1	100	5	5	0
33	2013-07-17	Medicago varia Mart.	Yes		Greenhouse	3	0.1	100	5	5	0
33	2013-07-17	Phleum pratense	Yes		Greenhouse	2	0.1	100	5	5	0
33	2013-07-17	Plantago lanceolata	Yes		Greenhouse	5	0.1	100	5	5	0
33	2013-07-17	Poa trivialis	Yes		Greenhouse	6	0.1	100	5	5	0
33	2013-07-17	Trifolium repens	Yes		Greenhouse	4	0.1	100	5	5	0
33	2013-07-19	Bellis perennis	Yes		Greenhouse	1	0.1	100	5	5	0
33	2013-07-19	Medicago varia Mart.	Yes		Greenhouse	3	0.1	100	5	5	0
33	2013-07-19	Phleum pratense	Yes		Greenhouse	2	0.1	100	5	5	0
33	2013-07-19	Plantago lanceolata	Yes		Greenhouse	5	0.1	100	5	5	0
33	2013-07-19	Poa trivialis	Yes		Greenhouse	6	0.1	100	5	5	0
33	2013-07-19	Trifolium repens	Yes		Greenhouse	4	0.1	100	5	5	0
33	2013-07-21	Bellis perennis	Yes		Greenhouse	1	0.1	100	5	5	0
33	2013-07-21	Medicago varia Mart.	Yes		Greenhouse	3	0.1	100	5	5	0
33	2013-07-21	Phleum pratense	Yes		Greenhouse	2	0.1	100	5	5	0
33	2013-07-21	Plantago lanceolata	Yes		Greenhouse	5	0.1	100	5	5	0
33	2013-07-21	Poa trivialis	Yes		Greenhouse	6	0.1	100	5	5	0
33	2013-07-21	Trifolium repens	Yes		Greenhouse	4	0.1	100	5	5	0
33	2013-07-23	Bellis perennis	Yes		Cooled Greenhouse	1	0.1	100	5	5	0
33	2013-07-23	Medicago varia Mart.	Yes		Cooled Greenhouse	3	0.1	100	5	5	0
33	2013-07-23	Phleum pratense	Yes		Cooled Greenhouse	2	0.1	100	5	5	0
33	2013-07-23	Plantago lanceolata	Yes		Cooled Greenhouse	5	0.1	100	5	5	0
33	2013-07-23	Poa trivialis	Yes		Cooled Greenhouse	6	0.1	100	5	5	0
33	2013-07-23	Trifolium repens	Yes		Cooled Greenhouse	4	0.1	100	5	5	0
33	2013-07-25	Bellis perennis	Yes		Cooled Greenhouse	1	0.1	100	5	5	0
33	2013-07-25	Medicago varia Mart.	Yes		Cooled Greenhouse	3	0.1	100	5	5	0
33	2013-07-25	Phleum pratense	Yes		Cooled Greenhouse	2	0.1	100	5	5	0
33	2013-07-25	Plantago lanceolata	Yes		Cooled Greenhouse	5	0.1	100	5	5	0
33	2013-07-25	Poa trivialis	Yes		Cooled Greenhouse	6	0.1	100	5	5	0
33	2013-07-25	Trifolium repens	Yes		Cooled Greenhouse	4	0.1	100	5	5	0
33	2013-07-27	Bellis perennis	Yes		Cooled Greenhouse	1	0.1	100	5	5	0
33	2013-07-27	Medicago varia Mart.	Yes		Cooled Greenhouse	3	0.1	0	5	5	0
33	2013-07-27	Phleum pratense	Yes		Cooled Greenhouse	2	0.1	0	5	5	0
33	2013-07-27	Plantago lanceolata	Yes		Cooled Greenhouse	5	0.1	0	5	5	0
33	2013-07-27	Poa trivialis	Yes		Cooled Greenhouse	6	0.1	100	5	5	0
33	2013-07-27	Trifolium repens	Yes		Cooled Greenhouse	4	0.1	0	5	5	0
33	2013-07-29	Bellis perennis	Yes		Cooled Greenhouse	1	0.1	25	5	5	0
33	2013-07-29	Medicago varia Mart.	Yes		Cooled Greenhouse	3	0.1	0	5	5	0
33	2013-07-29	Phleum pratense	Yes		Cooled Greenhouse	2	0.1	0	5	5	0
33	2013-07-29	Plantago lanceolata	Yes		Cooled Greenhouse	5	0.1	0	5	5	0
33	2013-07-29	Poa trivialis	Yes		Cooled Greenhouse	6	0.1	100	5	5	0
33	2013-07-29	Trifolium repens	Yes		Cooled Greenhouse	4	0.1	0	5	5	0
33	2013-07-31	Bellis perennis	Yes		Cooled Greenhouse	1	0.1	25	5	5	0
33	2013-07-31	Medicago varia Mart.	Yes		Cooled Greenhouse	3	0.1	0	5	5	0
33	2013-07-31	Phleum pratense	Yes		Cooled Greenhouse	2	0.1	0	5	5	0
33	2013-07-31	Plantago lanceolata	Yes		Cooled Greenhouse	5	0.1	0	5	5	0
33	2013-07-31	Poa trivialis	Yes		Cooled Greenhouse	6	0.1	100	5	5	0
33	2013-07-31	Trifolium repens	Yes		Cooled Greenhouse	4	0.1	0	5	5	0
33	2013-08-02	Bellis perennis	Yes		Cooled Greenhouse	1	0.1	0	5	5	0
33	2013-08-02	Medicago varia Mart.	Yes		Cooled Greenhouse	3	0.1	0	5	5	0
33	2013-08-02	Phleum pratense	Yes		Cooled Greenhouse	2	0.1	0	5	5	0
33	2013-08-02	Plantago lanceolata	Yes		Cooled Greenhouse	5	0.1	0	5	5	0
33	2013-08-02	Poa trivialis	Yes		Cooled Greenhouse	6	0.1	100	5	5	0
33	2013-08-02	Trifolium repens	Yes		Cooled Greenhouse	4	0.1	0	5	5	0
33	2013-08-04	Bellis perennis	Yes	3.62	Cooled Greenhouse	1	0.1	0	5	5	0
33	2013-08-04	Medicago varia Mart.	Yes	3.62	Cooled Greenhouse	3	0.1	0	5	5	0
33	2013-08-04	Phleum pratense	Yes	3.62	Cooled Greenhouse	2	0.1	0	5	5	0
33	2013-08-04	Plantago lanceolata	Yes	3.62	Cooled Greenhouse	5	0.1	0	5	5	0
33	2013-08-04	Poa trivialis	Yes	3.62	Cooled Greenhouse	6	0.1	100	5	5	0
33	2013-08-04	Trifolium repens	Yes	3.62	Cooled Greenhouse	4	0.1	0	5	5	0
34	2013-07-12	Bellis perennis	Yes	4.4	Greenhouse	5	0.1	100	5	5	0		3.1	2.4
34	2013-07-12	Medicago varia Mart.	Yes	4.4	Greenhouse	1	0.1	100	5	5	0		4.8	2.2
34	2013-07-12	Phleum pratense	Yes	4.4	Greenhouse	6	0.1	100	5	5	0		9.3	4.9
34	2013-07-12	Plantago lanceolata	Yes	4.4	Greenhouse	4	0.1	100	5	5	0		12.3	5
34	2013-07-12	Poa trivialis	Yes	4.4	Greenhouse	3	0.1	100	5	5	0		6.5	4.9
34	2013-07-12	Trifolium repens	Yes	4.4	Greenhouse	2	0.1	100	5	5	0		5.5	4.4
34	2013-07-13	Bellis perennis	Yes		Greenhouse	5	0.1	100	5	5	0
34	2013-07-13	Medicago varia Mart.	Yes		Greenhouse	1	0.1	100	5	5	0
34	2013-07-13	Phleum pratense	Yes		Greenhouse	6	0.1	100	5	5	0
34	2013-07-13	Plantago lanceolata	Yes		Greenhouse	4	0.1	100	5	5	0
34	2013-07-13	Poa trivialis	Yes		Greenhouse	3	0.1	100	5	5	0
34	2013-07-13	Trifolium repens	Yes		Greenhouse	2	0.1	100	5	5	0
34	2013-07-15	Bellis perennis	Yes		Greenhouse	5	0.1	100	5	5	0
34	2013-07-15	Medicago varia Mart.	Yes		Greenhouse	1	0.1	100	5	5	0
34	2013-07-15	Phleum pratense	Yes		Greenhouse	6	0.1	100	5	5	0
34	2013-07-15	Plantago lanceolata	Yes		Greenhouse	4	0.1	100	5	5	0
34	2013-07-15	Poa trivialis	Yes		Greenhouse	3	0.1	100	5	5	0
34	2013-07-15	Trifolium repens	Yes		Greenhouse	2	0.1	100	5	5	0
34	2013-07-17	Bellis perennis	Yes		Greenhouse	5	0.1	100	5	5	0
34	2013-07-17	Medicago varia Mart.	Yes		Greenhouse	1	0.1	100	5	5	0
34	2013-07-17	Phleum pratense	Yes		Greenhouse	6	0.1	100	5	5	0
34	2013-07-17	Plantago lanceolata	Yes		Greenhouse	4	0.1	100	5	5	0
34	2013-07-17	Poa trivialis	Yes		Greenhouse	3	0.1	100	5	5	0
34	2013-07-17	Trifolium repens	Yes		Greenhouse	2	0.1	100	5	5	0
34	2013-07-19	Bellis perennis	Yes		Greenhouse	5	0.1	100	5	5	0
34	2013-07-19	Medicago varia Mart.	Yes		Greenhouse	1	0.1	100	5	5	0
34	2013-07-19	Phleum pratense	Yes		Greenhouse	6	0.1	100	5	5	0
34	2013-07-19	Plantago lanceolata	Yes		Greenhouse	4	0.1	100	5	5	0
34	2013-07-19	Poa trivialis	Yes		Greenhouse	3	0.1	100	5	5	0
34	2013-07-19	Trifolium repens	Yes		Greenhouse	2	0.1	100	5	5	0
34	2013-07-21	Bellis perennis	Yes		Greenhouse	5	0.1	100	5	5	0
34	2013-07-21	Medicago varia Mart.	Yes		Greenhouse	1	0.1	100	5	5	0
34	2013-07-21	Phleum pratense	Yes		Greenhouse	6	0.1	100	5	5	0
34	2013-07-21	Plantago lanceolata	Yes		Greenhouse	4	0.1	100	5	5	0
34	2013-07-21	Poa trivialis	Yes		Greenhouse	3	0.1	100	5	5	0
34	2013-07-21	Trifolium repens	Yes		Greenhouse	2	0.1	100	5	5	0
34	2013-07-23	Bellis perennis	Yes		Cooled Greenhouse	5	0.1	100	5	5	0
34	2013-07-23	Medicago varia Mart.	Yes		Cooled Greenhouse	1	0.1	100	5	5	0
34	2013-07-23	Phleum pratense	Yes		Cooled Greenhouse	6	0.1	100	5	5	0
34	2013-07-23	Plantago lanceolata	Yes		Cooled Greenhouse	4	0.1	100	5	5	0
34	2013-07-23	Poa trivialis	Yes		Cooled Greenhouse	3	0.1	100	5	5	0
34	2013-07-23	Trifolium repens	Yes		Cooled Greenhouse	2	0.1	100	5	5	0
34	2013-07-25	Bellis perennis	Yes		Cooled Greenhouse	5	0.1	100	5	5	0
34	2013-07-25	Medicago varia Mart.	Yes		Cooled Greenhouse	1	0.1	100	5	5	0
34	2013-07-25	Phleum pratense	Yes		Cooled Greenhouse	6	0.1	100	5	5	0
34	2013-07-25	Plantago lanceolata	Yes		Cooled Greenhouse	4	0.1	100	5	5	0
34	2013-07-25	Poa trivialis	Yes		Cooled Greenhouse	3	0.1	100	5	5	0
34	2013-07-25	Trifolium repens	Yes		Cooled Greenhouse	2	0.1	100	5	5	0
34	2013-07-27	Bellis perennis	Yes		Cooled Greenhouse	5	0.1	100	5	5	0
34	2013-07-27	Medicago varia Mart.	Yes		Cooled Greenhouse	1	0.1	0	5	5	0
34	2013-07-27	Phleum pratense	Yes		Cooled Greenhouse	6	0.1	100	5	5	0
34	2013-07-27	Plantago lanceolata	Yes		Cooled Greenhouse	4	0.1	100	5	5	0
34	2013-07-27	Poa trivialis	Yes		Cooled Greenhouse	3	0.1	0	5	5	0
34	2013-07-27	Trifolium repens	Yes		Cooled Greenhouse	2	0.1	0	5	5	0
34	2013-07-29	Bellis perennis	Yes		Cooled Greenhouse	5	0.1	100	5	5	0
34	2013-07-29	Medicago varia Mart.	Yes		Cooled Greenhouse	1	0.1	0	5	5	0
34	2013-07-29	Phleum pratense	Yes		Cooled Greenhouse	6	0.1	0	5	5	0
34	2013-07-29	Plantago lanceolata	Yes		Cooled Greenhouse	4	0.1	0	5	5	0
34	2013-07-29	Poa trivialis	Yes		Cooled Greenhouse	3	0.1	0	5	5	0
34	2013-07-29	Trifolium repens	Yes		Cooled Greenhouse	2	0.1	0	5	5	0
34	2013-07-31	Bellis perennis	Yes		Cooled Greenhouse	5	0.1	100	5	5	0
34	2013-07-31	Medicago varia Mart.	Yes		Cooled Greenhouse	1	0.1	0	5	5	0
34	2013-07-31	Phleum pratense	Yes		Cooled Greenhouse	6	0.1	0	5	5	0
34	2013-07-31	Plantago lanceolata	Yes		Cooled Greenhouse	4	0.1	0	5	5	0
34	2013-07-31	Poa trivialis	Yes		Cooled Greenhouse	3	0.1	0	5	5	0
34	2013-07-31	Trifolium repens	Yes		Cooled Greenhouse	2	0.1	0	5	5	0
34	2013-08-02	Bellis perennis	Yes		Cooled Greenhouse	5	0.1	0	5	5	0
34	2013-08-02	Medicago varia Mart.	Yes		Cooled Greenhouse	1	0.1	0	5	5	0
34	2013-08-02	Phleum pratense	Yes		Cooled Greenhouse	6	0.1	0	5	5	0
34	2013-08-02	Plantago lanceolata	Yes		Cooled Greenhouse	4	0.1	0	5	5	0
34	2013-08-02	Poa trivialis	Yes		Cooled Greenhouse	3	0.1	0	5	5	0
34	2013-08-02	Trifolium repens	Yes		Cooled Greenhouse	2	0.1	0	5	5	0
34	2013-08-04	Bellis perennis	Yes	2.94	Cooled Greenhouse	5	0.1	0	5	5	0
34	2013-08-04	Medicago varia Mart.	Yes	2.94	Cooled Greenhouse	1	0.1	0	5	5	0
34	2013-08-04	Phleum pratense	Yes	2.94	Cooled Greenhouse	6	0.1	0	5	5	0
34	2013-08-04	Plantago lanceolata	Yes	2.94	Cooled Greenhouse	4	0.1	0	5	5	0
34	2013-08-04	Poa trivialis	Yes	2.94	Cooled Greenhouse	3	0.1	0	5	5	0
34	2013-08-04	Trifolium repens	Yes	2.94	Cooled Greenhouse	2	0.1	0	5	5	0
35	2013-07-12	Bellis perennis	Yes	4.99	Greenhouse	1	0.1	100	5	5	0		2	1.2
35	2013-07-12	Medicago varia Mart.	Yes	4.99	Greenhouse	2	0.1	100	5	5	0		5.9	1.9
35	2013-07-12	Phleum pratense	Yes	4.99	Greenhouse	5	0.1	100	5	5	0		9.2	6.2
35	2013-07-12	Plantago lanceolata	Yes	4.99	Greenhouse	6	0.1	100	5	5	0		4.3	3.6
35	2013-07-12	Poa trivialis	Yes	4.99	Greenhouse	4	0.1	100	5	5	0		8.8	5.3
35	2013-07-12	Trifolium repens	Yes	4.99	Greenhouse	3	0.1	100	5	5	0		4.3	3.6
35	2013-07-13	Bellis perennis	Yes		Greenhouse	1	0.1	100	5	5	0
35	2013-07-13	Medicago varia Mart.	Yes		Greenhouse	2	0.1	100	5	5	0
35	2013-07-13	Phleum pratense	Yes		Greenhouse	5	0.1	100	5	5	0
35	2013-07-13	Plantago lanceolata	Yes		Greenhouse	6	0.1	100	5	5	0
35	2013-07-13	Poa trivialis	Yes		Greenhouse	4	0.1	100	5	5	0
35	2013-07-13	Trifolium repens	Yes		Greenhouse	3	0.1	100	5	5	0
35	2013-07-15	Bellis perennis	Yes		Greenhouse	1	0.1	100	5	5	0
35	2013-07-15	Medicago varia Mart.	Yes		Greenhouse	2	0.1	100	5	5	0
35	2013-07-15	Phleum pratense	Yes		Greenhouse	5	0.1	100	5	5	0
35	2013-07-15	Plantago lanceolata	Yes		Greenhouse	6	0.1	100	5	5	0
35	2013-07-15	Poa trivialis	Yes		Greenhouse	4	0.1	100	5	5	0
35	2013-07-15	Trifolium repens	Yes		Greenhouse	3	0.1	100	5	5	0
35	2013-07-17	Bellis perennis	Yes		Greenhouse	1	0.1	100	5	5	0
35	2013-07-17	Medicago varia Mart.	Yes		Greenhouse	2	0.1	100	5	5	0
35	2013-07-17	Phleum pratense	Yes		Greenhouse	5	0.1	100	5	5	0
35	2013-07-17	Plantago lanceolata	Yes		Greenhouse	6	0.1	100	5	5	0
35	2013-07-17	Poa trivialis	Yes		Greenhouse	4	0.1	100	5	5	0
35	2013-07-17	Trifolium repens	Yes		Greenhouse	3	0.1	100	5	5	0
35	2013-07-19	Bellis perennis	Yes		Greenhouse	1	0.1	25	5	5	0
35	2013-07-19	Medicago varia Mart.	Yes		Greenhouse	2	0.1	100	5	5	0
35	2013-07-19	Phleum pratense	Yes		Greenhouse	5	0.1	100	5	5	0
35	2013-07-19	Plantago lanceolata	Yes		Greenhouse	6	0.1	100	5	5	0
35	2013-07-19	Poa trivialis	Yes		Greenhouse	4	0.1	100	5	5	0
35	2013-07-19	Trifolium repens	Yes		Greenhouse	3	0.1	100	5	5	0
35	2013-07-21	Bellis perennis	Yes		Greenhouse	1	0.1	25	5	5	0
35	2013-07-21	Medicago varia Mart.	Yes		Greenhouse	2	0.1	100	5	5	0
35	2013-07-21	Phleum pratense	Yes		Greenhouse	5	0.1	100	5	5	0
35	2013-07-21	Plantago lanceolata	Yes		Greenhouse	6	0.1	100	5	5	0
35	2013-07-21	Poa trivialis	Yes		Greenhouse	4	0.1	100	5	5	0
35	2013-07-21	Trifolium repens	Yes		Greenhouse	3	0.1	100	5	5	0
35	2013-07-23	Bellis perennis	Yes		Cooled Greenhouse	1	0.1	25	5	5	0
35	2013-07-23	Medicago varia Mart.	Yes		Cooled Greenhouse	2	0.1	100	5	5	0
35	2013-07-23	Phleum pratense	Yes		Cooled Greenhouse	5	0.1	100	5	5	0
35	2013-07-23	Plantago lanceolata	Yes		Cooled Greenhouse	6	0.1	100	5	5	0
35	2013-07-23	Poa trivialis	Yes		Cooled Greenhouse	4	0.1	100	5	5	0
35	2013-07-23	Trifolium repens	Yes		Cooled Greenhouse	3	0.1	100	5	5	0
35	2013-07-25	Bellis perennis	Yes		Cooled Greenhouse	1	0.1	25	5	5	0
35	2013-07-25	Medicago varia Mart.	Yes		Cooled Greenhouse	2	0.1	100	5	5	0
35	2013-07-25	Phleum pratense	Yes		Cooled Greenhouse	5	0.1	100	5	5	0
35	2013-07-25	Plantago lanceolata	Yes		Cooled Greenhouse	6	0.1	100	5	5	0
35	2013-07-25	Poa trivialis	Yes		Cooled Greenhouse	4	0.1	100	5	5	0
35	2013-07-25	Trifolium repens	Yes		Cooled Greenhouse	3	0.1	100	5	5	0
35	2013-07-27	Bellis perennis	Yes		Cooled Greenhouse	1	0.1	25	5	5	0
35	2013-07-27	Medicago varia Mart.	Yes		Cooled Greenhouse	2	0.1	0	5	5	0
35	2013-07-27	Phleum pratense	Yes		Cooled Greenhouse	5	0.1	100	5	5	0
35	2013-07-27	Plantago lanceolata	Yes		Cooled Greenhouse	6	0.1	100	5	5	0
35	2013-07-27	Poa trivialis	Yes		Cooled Greenhouse	4	0.1	100	5	5	0
35	2013-07-27	Trifolium repens	Yes		Cooled Greenhouse	3	0.1	100	5	5	0
35	2013-07-29	Bellis perennis	Yes		Cooled Greenhouse	1	0.1	0	5	5	0
35	2013-07-29	Medicago varia Mart.	Yes		Cooled Greenhouse	2	0.1	0	5	5	0
35	2013-07-29	Phleum pratense	Yes		Cooled Greenhouse	5	0.1	0	5	5	0
35	2013-07-29	Plantago lanceolata	Yes		Cooled Greenhouse	6	0.1	0	5	5	0
35	2013-07-29	Poa trivialis	Yes		Cooled Greenhouse	4	0.1	100	5	5	0
35	2013-07-29	Trifolium repens	Yes		Cooled Greenhouse	3	0.1	0	5	5	0
35	2013-07-31	Bellis perennis	Yes		Cooled Greenhouse	1	0.1	0	5	5	0
35	2013-07-31	Medicago varia Mart.	Yes		Cooled Greenhouse	2	0.1	0	5	5	0
35	2013-07-31	Phleum pratense	Yes		Cooled Greenhouse	5	0.1	0	5	5	0
35	2013-07-31	Plantago lanceolata	Yes		Cooled Greenhouse	6	0.1	0	5	5	0
35	2013-07-31	Poa trivialis	Yes		Cooled Greenhouse	4	0.1	100	5	5	0
35	2013-07-31	Trifolium repens	Yes		Cooled Greenhouse	3	0.1	0	5	5	0
35	2013-08-02	Bellis perennis	Yes		Cooled Greenhouse	1	0.1	0	5	5	0
35	2013-08-02	Medicago varia Mart.	Yes		Cooled Greenhouse	2	0.1	0	5	5	0
35	2013-08-02	Phleum pratense	Yes		Cooled Greenhouse	5	0.1	0	5	5	0
35	2013-08-02	Plantago lanceolata	Yes		Cooled Greenhouse	6	0.1	0	5	5	0
35	2013-08-02	Poa trivialis	Yes		Cooled Greenhouse	4	0.1	0	5	5	0
35	2013-08-02	Trifolium repens	Yes		Cooled Greenhouse	3	0.1	0	5	5	0
35	2013-08-04	Bellis perennis	Yes	3.34	Cooled Greenhouse	1	0.1	0	5	5	0
35	2013-08-04	Medicago varia Mart.	Yes	3.34	Cooled Greenhouse	2	0.1	0	5	5	0
35	2013-08-04	Phleum pratense	Yes	3.34	Cooled Greenhouse	5	0.1	0	5	5	0
35	2013-08-04	Plantago lanceolata	Yes	3.34	Cooled Greenhouse	6	0.1	0	5	5	0
35	2013-08-04	Poa trivialis	Yes	3.34	Cooled Greenhouse	4	0.1	0	5	5	0
35	2013-08-04	Trifolium repens	Yes	3.34	Cooled Greenhouse	3	0.1	0	5	5	0
36	2013-07-12	Bellis perennis	No		Greenhouse	6	0.1	100	5	5	0		2.7	2
36	2013-07-12	Medicago varia Mart.	No		Greenhouse	4	0.1	100	5	5	0		5.5	1.9
36	2013-07-12	Phleum pratense	No		Greenhouse	5	0.1	100	5	5	0		11.7	6.5
36	2013-07-12	Plantago lanceolata	No		Greenhouse	2	0.1	100	5	5	0		6.5	4.5
36	2013-07-12	Poa trivialis	No		Greenhouse	3	0.1	100	5	5	0		9	4.9
36	2013-07-12	Trifolium repens	No		Greenhouse	1	0.1	100	5	5	0		4.4	3
36	2013-07-13	Bellis perennis	No		Greenhouse	6	0.1	100	5	5	0
36	2013-07-13	Medicago varia Mart.	No		Greenhouse	4	0.1	100	5	5	0
36	2013-07-13	Phleum pratense	No		Greenhouse	5	0.1	100	5	5	0
36	2013-07-13	Plantago lanceolata	No		Greenhouse	2	0.1	100	5	5	0
36	2013-07-13	Poa trivialis	No		Greenhouse	3	0.1	100	5	5	0
36	2013-07-13	Trifolium repens	No		Greenhouse	1	0.1	100	5	5	0
36	2013-07-15	Bellis perennis	No		Greenhouse	6	0.1	100	5	5	0
36	2013-07-15	Medicago varia Mart.	No		Greenhouse	4	0.1	100	5	5	0
36	2013-07-15	Phleum pratense	No		Greenhouse	5	0.1	100	5	5	0
36	2013-07-15	Plantago lanceolata	No		Greenhouse	2	0.1	100	5	5	0
36	2013-07-15	Poa trivialis	No		Greenhouse	3	0.1	100	5	5	0
36	2013-07-15	Trifolium repens	No		Greenhouse	1	0.1	100	5	5	0
36	2013-07-17	Bellis perennis	No		Greenhouse	6	0.1	100	5	5	0
36	2013-07-17	Medicago varia Mart.	No		Greenhouse	4	0.1	100	5	5	0
36	2013-07-17	Phleum pratense	No		Greenhouse	5	0.1	100	5	5	0
36	2013-07-17	Plantago lanceolata	No		Greenhouse	2	0.1	100	5	5	0
36	2013-07-17	Poa trivialis	No		Greenhouse	3	0.1	100	5	5	0
36	2013-07-17	Trifolium repens	No		Greenhouse	1	0.1	100	5	5	0
36	2013-07-19	Bellis perennis	No		Greenhouse	6	0.1	100	5	5	0
36	2013-07-19	Medicago varia Mart.	No		Greenhouse	4	0.1	100	5	5	0
36	2013-07-19	Phleum pratense	No		Greenhouse	5	0.1	100	5	5	0
36	2013-07-19	Plantago lanceolata	No		Greenhouse	2	0.1	100	5	5	0
36	2013-07-19	Poa trivialis	No		Greenhouse	3	0.1	100	5	5	0
36	2013-07-19	Trifolium repens	No		Greenhouse	1	0.1	100	5	5	0
36	2013-07-21	Bellis perennis	No		Greenhouse	6	0.1	100	5	5	0
36	2013-07-21	Medicago varia Mart.	No		Greenhouse	4	0.1	100	5	5	0
36	2013-07-21	Phleum pratense	No		Greenhouse	5	0.1	100	5	5	0
36	2013-07-21	Plantago lanceolata	No		Greenhouse	2	0.1	100	5	5	0
36	2013-07-21	Poa trivialis	No		Greenhouse	3	0.1	100	5	5	0
36	2013-07-21	Trifolium repens	No		Greenhouse	1	0.1	100	5	5	0
36	2013-07-23	Bellis perennis	No		Cooled Greenhouse	6	0.1	100	5	5	0
36	2013-07-23	Medicago varia Mart.	No		Cooled Greenhouse	4	0.1	100	5	5	0
36	2013-07-23	Phleum pratense	No		Cooled Greenhouse	5	0.1	100	5	5	0
36	2013-07-23	Plantago lanceolata	No		Cooled Greenhouse	2	0.1	100	5	5	0
36	2013-07-23	Poa trivialis	No		Cooled Greenhouse	3	0.1	100	5	5	0
36	2013-07-23	Trifolium repens	No		Cooled Greenhouse	1	0.1	100	5	5	0
36	2013-07-25	Bellis perennis	No		Cooled Greenhouse	6	0.1	100	5	5	0
36	2013-07-25	Medicago varia Mart.	No		Cooled Greenhouse	4	0.1	100	5	5	0
36	2013-07-25	Phleum pratense	No		Cooled Greenhouse	5	0.1	100	5	5	0
36	2013-07-25	Plantago lanceolata	No		Cooled Greenhouse	2	0.1	100	5	5	0
36	2013-07-25	Poa trivialis	No		Cooled Greenhouse	3	0.1	100	5	5	0
36	2013-07-25	Trifolium repens	No		Cooled Greenhouse	1	0.1	100	5	5	0
36	2013-07-27	Bellis perennis	No		Cooled Greenhouse	6	0.1	100	5	5	0
36	2013-07-27	Medicago varia Mart.	No		Cooled Greenhouse	4	0.1	100	5	5	0
36	2013-07-27	Phleum pratense	No		Cooled Greenhouse	5	0.1	100	5	5	0
36	2013-07-27	Plantago lanceolata	No		Cooled Greenhouse	2	0.1	100	5	5	0
36	2013-07-27	Poa trivialis	No		Cooled Greenhouse	3	0.1	100	5	5	0
36	2013-07-27	Trifolium repens	No		Cooled Greenhouse	1	0.1	100	5	5	0
36	2013-07-29	Bellis perennis	No		Cooled Greenhouse	6	0.1	100	5	5	0
36	2013-07-29	Medicago varia Mart.	No		Cooled Greenhouse	4	0.1	100	5	5	0
36	2013-07-29	Phleum pratense	No		Cooled Greenhouse	5	0.1	100	5	5	0
36	2013-07-29	Plantago lanceolata	No		Cooled Greenhouse	2	0.1	100	5	5	0
36	2013-07-29	Poa trivialis	No		Cooled Greenhouse	3	0.1	100	5	5	0
36	2013-07-29	Trifolium repens	No		Cooled Greenhouse	1	0.1	100	5	5	0
36	2013-07-31	Bellis perennis	No		Cooled Greenhouse	6	0.1	100	5	5	0
36	2013-07-31	Medicago varia Mart.	No		Cooled Greenhouse	4	0.1	100	5	5	0
36	2013-07-31	Phleum pratense	No		Cooled Greenhouse	5	0.1	100	5	5	0
36	2013-07-31	Plantago lanceolata	No		Cooled Greenhouse	2	0.1	100	5	5	0
36	2013-07-31	Poa trivialis	No		Cooled Greenhouse	3	0.1	100	5	5	0
36	2013-07-31	Trifolium repens	No		Cooled Greenhouse	1	0.1	100	5	5	0
36	2013-08-02	Bellis perennis	No		Cooled Greenhouse	6	0.1	100	5	5	0
36	2013-08-02	Medicago varia Mart.	No		Cooled Greenhouse	4	0.1	100	5	5	0
36	2013-08-02	Phleum pratense	No		Cooled Greenhouse	5	0.1	100	5	5	0
36	2013-08-02	Plantago lanceolata	No		Cooled Greenhouse	2	0.1	100	5	5	0
36	2013-08-02	Poa trivialis	No		Cooled Greenhouse	3	0.1	100	5	5	0
36	2013-08-02	Trifolium repens	No		Cooled Greenhouse	1	0.1	100	5	5	0
36	2013-08-04	Bellis perennis	No		Cooled Greenhouse	6	0.1	100	5	5	0
36	2013-08-04	Medicago varia Mart.	No		Cooled Greenhouse	4	0.1	100	5	5	0
36	2013-08-04	Phleum pratense	No		Cooled Greenhouse	5	0.1	100	5	5	0
36	2013-08-04	Plantago lanceolata	No		Cooled Greenhouse	2	0.1	100	5	5	0
36	2013-08-04	Poa trivialis	No		Cooled Greenhouse	3	0.1	100	5	5	0
36	2013-08-04	Trifolium repens	No		Cooled Greenhouse	1	0.1	100	5	5	0
37	2013-07-12	Bellis perennis	Yes	7.89	Greenhouse	4	0.1	100	5	5	0		3	2.7
37	2013-07-12	Medicago varia Mart.	Yes	7.89	Greenhouse	5	0.1	100	5	5	0		6.8	2.5
37	2013-07-12	Phleum pratense	Yes	7.89	Greenhouse	2	0.1	100	5	5	0		11.8	7.3
37	2013-07-12	Plantago lanceolata	Yes	7.89	Greenhouse	3	0.1	100	5	5	0		7.2	3.4
37	2013-07-12	Poa trivialis	Yes	7.89	Greenhouse	6	0.1	100	5	5	0		7.8	5.7
37	2013-07-12	Trifolium repens	Yes	7.89	Greenhouse	1	0.1	100	5	5	0		4.5	2.7
37	2013-07-13	Bellis perennis	Yes		Greenhouse	4	0.1	100	5	5	0
37	2013-07-13	Medicago varia Mart.	Yes		Greenhouse	5	0.1	100	5	5	0
37	2013-07-13	Phleum pratense	Yes		Greenhouse	2	0.1	100	5	5	0
37	2013-07-13	Plantago lanceolata	Yes		Greenhouse	3	0.1	100	5	5	0
37	2013-07-13	Poa trivialis	Yes		Greenhouse	6	0.1	100	5	5	0
37	2013-07-13	Trifolium repens	Yes		Greenhouse	1	0.1	100	5	5	0
37	2013-07-15	Bellis perennis	Yes		Greenhouse	4	0.1	100	5	5	0
37	2013-07-15	Medicago varia Mart.	Yes		Greenhouse	5	0.1	100	5	5	0
37	2013-07-15	Phleum pratense	Yes		Greenhouse	2	0.1	100	5	5	0
37	2013-07-15	Plantago lanceolata	Yes		Greenhouse	3	0.1	100	5	5	0
37	2013-07-15	Poa trivialis	Yes		Greenhouse	6	0.1	100	5	5	0
37	2013-07-15	Trifolium repens	Yes		Greenhouse	1	0.1	100	5	5	0
37	2013-07-17	Bellis perennis	Yes		Greenhouse	4	0.1	100	5	5	0
37	2013-07-17	Medicago varia Mart.	Yes		Greenhouse	5	0.1	100	5	5	0
37	2013-07-17	Phleum pratense	Yes		Greenhouse	2	0.1	100	5	5	0
37	2013-07-17	Plantago lanceolata	Yes		Greenhouse	3	0.1	100	5	5	0
37	2013-07-17	Poa trivialis	Yes		Greenhouse	6	0.1	100	5	5	0
37	2013-07-17	Trifolium repens	Yes		Greenhouse	1	0.1	100	5	5	0
37	2013-07-19	Bellis perennis	Yes		Greenhouse	4	0.1	100	5	5	0
37	2013-07-19	Medicago varia Mart.	Yes		Greenhouse	5	0.1	0	5	5	0
37	2013-07-19	Phleum pratense	Yes		Greenhouse	2	0.1	100	5	5	0
37	2013-07-19	Plantago lanceolata	Yes		Greenhouse	3	0.1	100	5	5	0
37	2013-07-19	Poa trivialis	Yes		Greenhouse	6	0.1	100	5	5	0
37	2013-07-19	Trifolium repens	Yes		Greenhouse	1	0.1	0	5	5	0
37	2013-07-21	Bellis perennis	Yes		Greenhouse	4	0.1	100	5	5	0
37	2013-07-21	Medicago varia Mart.	Yes		Greenhouse	5	0.1	0	5	5	0
37	2013-07-21	Phleum pratense	Yes		Greenhouse	2	0.1	100	5	5	0
37	2013-07-21	Plantago lanceolata	Yes		Greenhouse	3	0.1	100	5	5	0
37	2013-07-21	Poa trivialis	Yes		Greenhouse	6	0.1	100	5	5	0
37	2013-07-21	Trifolium repens	Yes		Greenhouse	1	0.1	0	5	5	0
37	2013-07-23	Bellis perennis	Yes		Cooled Greenhouse	4	0.1	100	5	5	0
37	2013-07-23	Medicago varia Mart.	Yes		Cooled Greenhouse	5	0.1	0	5	5	0
37	2013-07-23	Phleum pratense	Yes		Cooled Greenhouse	2	0.1	100	5	5	0
37	2013-07-23	Plantago lanceolata	Yes		Cooled Greenhouse	3	0.1	100	5	5	0
37	2013-07-23	Poa trivialis	Yes		Cooled Greenhouse	6	0.1	100	5	5	0
37	2013-07-23	Trifolium repens	Yes		Cooled Greenhouse	1	0.1	0	5	5	0
37	2013-07-25	Bellis perennis	Yes		Cooled Greenhouse	4	0.1	100	5	5	0
37	2013-07-25	Medicago varia Mart.	Yes		Cooled Greenhouse	5	0.1	0	5	5	0
37	2013-07-25	Phleum pratense	Yes		Cooled Greenhouse	2	0.1	100	5	5	0
37	2013-07-25	Plantago lanceolata	Yes		Cooled Greenhouse	3	0.1	100	5	5	0
37	2013-07-25	Poa trivialis	Yes		Cooled Greenhouse	6	0.1	100	5	5	0
37	2013-07-25	Trifolium repens	Yes		Cooled Greenhouse	1	0.1	0	5	5	0
37	2013-07-27	Bellis perennis	Yes		Cooled Greenhouse	4	0.1	25	5	5	0
37	2013-07-27	Medicago varia Mart.	Yes		Cooled Greenhouse	5	0.1	0	5	5	0
37	2013-07-27	Phleum pratense	Yes		Cooled Greenhouse	2	0.1	0	5	5	0
37	2013-07-27	Plantago lanceolata	Yes		Cooled Greenhouse	3	0.1	0	5	5	0
37	2013-07-27	Poa trivialis	Yes		Cooled Greenhouse	6	0.1	0	5	5	0
37	2013-07-27	Trifolium repens	Yes		Cooled Greenhouse	1	0.1	0	5	5	0
37	2013-07-29	Bellis perennis	Yes		Cooled Greenhouse	4	0.1	0	5	5	0
37	2013-07-29	Medicago varia Mart.	Yes		Cooled Greenhouse	5	0.1	0	5	5	0
37	2013-07-29	Phleum pratense	Yes		Cooled Greenhouse	2	0.1	0	5	5	0
37	2013-07-29	Plantago lanceolata	Yes		Cooled Greenhouse	3	0.1	0	5	5	0
37	2013-07-29	Poa trivialis	Yes		Cooled Greenhouse	6	0.1	0	5	5	0
37	2013-07-29	Trifolium repens	Yes		Cooled Greenhouse	1	0.1	0	5	5	0
37	2013-07-31	Bellis perennis	Yes		Cooled Greenhouse	4	0.1	0	5	5	0
37	2013-07-31	Medicago varia Mart.	Yes		Cooled Greenhouse	5	0.1	0	5	5	0
37	2013-07-31	Phleum pratense	Yes		Cooled Greenhouse	2	0.1	0	5	5	0
37	2013-07-31	Plantago lanceolata	Yes		Cooled Greenhouse	3	0.1	0	5	5	0
37	2013-07-31	Poa trivialis	Yes		Cooled Greenhouse	6	0.1	0	5	5	0
37	2013-07-31	Trifolium repens	Yes		Cooled Greenhouse	1	0.1	0	5	5	0
37	2013-08-02	Bellis perennis	Yes		Cooled Greenhouse	4	0.1	0	5	5	0
37	2013-08-02	Medicago varia Mart.	Yes		Cooled Greenhouse	5	0.1	0	5	5	0
37	2013-08-02	Phleum pratense	Yes		Cooled Greenhouse	2	0.1	0	5	5	0
37	2013-08-02	Plantago lanceolata	Yes		Cooled Greenhouse	3	0.1	0	5	5	0
37	2013-08-02	Poa trivialis	Yes		Cooled Greenhouse	6	0.1	0	5	5	0
37	2013-08-02	Trifolium repens	Yes		Cooled Greenhouse	1	0.1	0	5	5	0
37	2013-08-04	Bellis perennis	Yes	6.05	Cooled Greenhouse	4	0.1	0	5	5	0
37	2013-08-04	Medicago varia Mart.	Yes	6.05	Cooled Greenhouse	5	0.1	0	5	5	0
37	2013-08-04	Phleum pratense	Yes	6.05	Cooled Greenhouse	2	0.1	0	5	5	0
37	2013-08-04	Plantago lanceolata	Yes	6.05	Cooled Greenhouse	3	0.1	0	5	5	0
37	2013-08-04	Poa trivialis	Yes	6.05	Cooled Greenhouse	6	0.1	0	5	5	0
37	2013-08-04	Trifolium repens	Yes	6.05	Cooled Greenhouse	1	0.1	0	5	5	0
38	2013-07-12	Bellis perennis	Yes	4.14	Greenhouse	6	0.1	100	5	5	0		2.9	1.6
38	2013-07-12	Medicago varia Mart.	Yes	4.14	Greenhouse	4	0.1	100	5	5	0		4.4	1.4
38	2013-07-12	Phleum pratense	Yes	4.14	Greenhouse	2	0.1	100	5	5	0		10.8	9
38	2013-07-12	Plantago lanceolata	Yes	4.14	Greenhouse	1	0.1	100	5	5	0		7.4	4.7
38	2013-07-12	Poa trivialis	Yes	4.14	Greenhouse	3	0.1	100	5	5	0		7.8	5.8
38	2013-07-12	Trifolium repens	Yes	4.14	Greenhouse	5	0.1	100	5	5	0		4.5	3.5
38	2013-07-13	Bellis perennis	Yes		Greenhouse	6	0.1	100	5	5	0
38	2013-07-13	Medicago varia Mart.	Yes		Greenhouse	4	0.1	100	5	5	0
38	2013-07-13	Phleum pratense	Yes		Greenhouse	2	0.1	100	5	5	0
38	2013-07-13	Plantago lanceolata	Yes		Greenhouse	1	0.1	100	5	5	0
38	2013-07-13	Poa trivialis	Yes		Greenhouse	3	0.1	100	5	5	0
38	2013-07-13	Trifolium repens	Yes		Greenhouse	5	0.1	100	5	5	0
38	2013-07-15	Bellis perennis	Yes		Greenhouse	6	0.1	100	5	5	0
38	2013-07-15	Medicago varia Mart.	Yes		Greenhouse	4	0.1	100	5	5	0
38	2013-07-15	Phleum pratense	Yes		Greenhouse	2	0.1	25	5	5	0
38	2013-07-15	Plantago lanceolata	Yes		Greenhouse	1	0.1	100	5	5	0
38	2013-07-15	Poa trivialis	Yes		Greenhouse	3	0.1	100	5	5	0
38	2013-07-15	Trifolium repens	Yes		Greenhouse	5	0.1	100	5	5	0
38	2013-07-17	Bellis perennis	Yes		Greenhouse	6	0.1	100	5	5	0
38	2013-07-17	Medicago varia Mart.	Yes		Greenhouse	4	0.1	100	5	5	0
38	2013-07-17	Phleum pratense	Yes		Greenhouse	2	0.1	25	5	5	0
38	2013-07-17	Plantago lanceolata	Yes		Greenhouse	1	0.1	100	5	5	0
38	2013-07-17	Poa trivialis	Yes		Greenhouse	3	0.1	100	5	5	0
38	2013-07-17	Trifolium repens	Yes		Greenhouse	5	0.1	100	5	5	0
38	2013-07-19	Bellis perennis	Yes		Greenhouse	6	0.1	100	5	4	1	disappeared
38	2013-07-19	Medicago varia Mart.	Yes		Greenhouse	4	0.1	100	5	5	0
38	2013-07-19	Phleum pratense	Yes		Greenhouse	2	0.1	25	5	5	0
38	2013-07-19	Plantago lanceolata	Yes		Greenhouse	1	0.1	100	5	5	0
38	2013-07-19	Poa trivialis	Yes		Greenhouse	3	0.1	100	5	5	0
38	2013-07-19	Trifolium repens	Yes		Greenhouse	5	0.1	0	5	5	0
38	2013-07-21	Bellis perennis	Yes		Greenhouse	6	0.1	100	5	4	0
38	2013-07-21	Medicago varia Mart.	Yes		Greenhouse	4	0.1	100	5	5	0
38	2013-07-21	Phleum pratense	Yes		Greenhouse	2	0.1	25	5	5	0
38	2013-07-21	Plantago lanceolata	Yes		Greenhouse	1	0.1	100	5	5	0
38	2013-07-21	Poa trivialis	Yes		Greenhouse	3	0.1	100	5	5	0
38	2013-07-21	Trifolium repens	Yes		Greenhouse	5	0.1	0	5	5	0
38	2013-07-23	Bellis perennis	Yes		Cooled Greenhouse	6	0.1	100	5	4	0
38	2013-07-23	Medicago varia Mart.	Yes		Cooled Greenhouse	4	0.1	100	5	5	0
38	2013-07-23	Phleum pratense	Yes		Cooled Greenhouse	2	0.1	25	5	5	0
38	2013-07-23	Plantago lanceolata	Yes		Cooled Greenhouse	1	0.1	100	5	5	0
38	2013-07-23	Poa trivialis	Yes		Cooled Greenhouse	3	0.1	100	5	5	0
38	2013-07-23	Trifolium repens	Yes		Cooled Greenhouse	5	0.1	0	5	5	0
38	2013-07-25	Bellis perennis	Yes		Cooled Greenhouse	6	0.1	100	5	4	0
38	2013-07-25	Medicago varia Mart.	Yes		Cooled Greenhouse	4	0.1	100	5	5	0
38	2013-07-25	Phleum pratense	Yes		Cooled Greenhouse	2	0.1	25	5	5	0
38	2013-07-25	Plantago lanceolata	Yes		Cooled Greenhouse	1	0.1	100	5	5	0
38	2013-07-25	Poa trivialis	Yes		Cooled Greenhouse	3	0.1	100	5	5	0
38	2013-07-25	Trifolium repens	Yes		Cooled Greenhouse	5	0.1	0	5	5	0
38	2013-07-27	Bellis perennis	Yes		Cooled Greenhouse	6	0.1	0	5	4	0
38	2013-07-27	Medicago varia Mart.	Yes		Cooled Greenhouse	4	0.1	0	5	5	0
38	2013-07-27	Phleum pratense	Yes		Cooled Greenhouse	2	0.1	25	5	5	0
38	2013-07-27	Plantago lanceolata	Yes		Cooled Greenhouse	1	0.1	100	5	5	0
38	2013-07-27	Poa trivialis	Yes		Cooled Greenhouse	3	0.1	100	5	5	0
38	2013-07-27	Trifolium repens	Yes		Cooled Greenhouse	5	0.1	0	5	5	0
38	2013-07-29	Bellis perennis	Yes		Cooled Greenhouse	6	0.1	0	5	4	0
38	2013-07-29	Medicago varia Mart.	Yes		Cooled Greenhouse	4	0.1	0	5	5	0
38	2013-07-29	Phleum pratense	Yes		Cooled Greenhouse	2	0.1	0	5	5	0
38	2013-07-29	Plantago lanceolata	Yes		Cooled Greenhouse	1	0.1	100	5	5	0
38	2013-07-29	Poa trivialis	Yes		Cooled Greenhouse	3	0.1	100	5	5	0
38	2013-07-29	Trifolium repens	Yes		Cooled Greenhouse	5	0.1	0	5	5	0
38	2013-07-31	Bellis perennis	Yes		Cooled Greenhouse	6	0.1	0	5	4	0
38	2013-07-31	Medicago varia Mart.	Yes		Cooled Greenhouse	4	0.1	0	5	5	0
38	2013-07-31	Phleum pratense	Yes		Cooled Greenhouse	2	0.1	0	5	5	0
38	2013-07-31	Plantago lanceolata	Yes		Cooled Greenhouse	1	0.1	100	5	5	0
38	2013-07-31	Poa trivialis	Yes		Cooled Greenhouse	3	0.1	100	5	5	0
38	2013-07-31	Trifolium repens	Yes		Cooled Greenhouse	5	0.1	0	5	5	0
38	2013-08-02	Bellis perennis	Yes		Cooled Greenhouse	6	0.1	0	5	4	0
38	2013-08-02	Medicago varia Mart.	Yes		Cooled Greenhouse	4	0.1	0	5	5	0
38	2013-08-02	Phleum pratense	Yes		Cooled Greenhouse	2	0.1	0	5	5	0
38	2013-08-02	Plantago lanceolata	Yes		Cooled Greenhouse	1	0.1	100	5	5	0
38	2013-08-02	Poa trivialis	Yes		Cooled Greenhouse	3	0.1	33	5	5	0
38	2013-08-02	Trifolium repens	Yes		Cooled Greenhouse	5	0.1	0	5	5	0
38	2013-08-04	Bellis perennis	Yes	3.16	Cooled Greenhouse	6	0.1	0	5	4	0
38	2013-08-04	Medicago varia Mart.	Yes	3.16	Cooled Greenhouse	4	0.1	0	5	5	0
38	2013-08-04	Phleum pratense	Yes	3.16	Cooled Greenhouse	2	0.1	0	5	5	0
38	2013-08-04	Plantago lanceolata	Yes	3.16	Cooled Greenhouse	1	0.1	100	5	5	0
38	2013-08-04	Poa trivialis	Yes	3.16	Cooled Greenhouse	3	0.1	33	5	5	0
38	2013-08-04	Trifolium repens	Yes	3.16	Cooled Greenhouse	5	0.1	0	5	5	0
39	2013-07-12	Bellis perennis	Yes	4.43	Greenhouse	1	0.1	100	5	5	0		2.5	2.1
39	2013-07-12	Medicago varia Mart.	Yes	4.43	Greenhouse	5	0.1	100	5	5	0		3.3	0.9
39	2013-07-12	Phleum pratense	Yes	4.43	Greenhouse	2	0.1	100	5	5	0		10.6	4.7
39	2013-07-12	Plantago lanceolata	Yes	4.43	Greenhouse	4	0.1	100	5	5	0		8	2.8
39	2013-07-12	Poa trivialis	Yes	4.43	Greenhouse	6	0.1	100	5	5	0		6.4	3.7
39	2013-07-12	Trifolium repens	Yes	4.43	Greenhouse	3	0.1	100	5	5	0		6.3	4.7
39	2013-07-13	Bellis perennis	Yes		Greenhouse	1	0.1	100	5	5	0
39	2013-07-13	Medicago varia Mart.	Yes		Greenhouse	5	0.1	100	5	5	0
39	2013-07-13	Phleum pratense	Yes		Greenhouse	2	0.1	100	5	5	0
39	2013-07-13	Plantago lanceolata	Yes		Greenhouse	4	0.1	100	5	5	0
39	2013-07-13	Poa trivialis	Yes		Greenhouse	6	0.1	100	5	5	0
39	2013-07-13	Trifolium repens	Yes		Greenhouse	3	0.1	100	5	5	0
39	2013-07-15	Bellis perennis	Yes		Greenhouse	1	0.1	100	5	5	0
39	2013-07-15	Medicago varia Mart.	Yes		Greenhouse	5	0.1	100	5	5	0
39	2013-07-15	Phleum pratense	Yes		Greenhouse	2	0.1	100	5	5	0
39	2013-07-15	Plantago lanceolata	Yes		Greenhouse	4	0.1	100	5	5	0
39	2013-07-15	Poa trivialis	Yes		Greenhouse	6	0.1	100	5	5	0
39	2013-07-15	Trifolium repens	Yes		Greenhouse	3	0.1	100	5	5	0
39	2013-07-17	Bellis perennis	Yes		Greenhouse	1	0.1	100	5	5	0
39	2013-07-17	Medicago varia Mart.	Yes		Greenhouse	5	0.1	100	5	5	0
39	2013-07-17	Phleum pratense	Yes		Greenhouse	2	0.1	100	5	5	0
39	2013-07-17	Plantago lanceolata	Yes		Greenhouse	4	0.1	100	5	5	0
39	2013-07-17	Poa trivialis	Yes		Greenhouse	6	0.1	100	5	5	0
39	2013-07-17	Trifolium repens	Yes		Greenhouse	3	0.1	100	5	5	0
39	2013-07-19	Bellis perennis	Yes		Greenhouse	1	0.1	100	5	5	0
39	2013-07-19	Medicago varia Mart.	Yes		Greenhouse	5	0.1	100	5	4	1	disappeared
39	2013-07-19	Phleum pratense	Yes		Greenhouse	2	0.1	100	5	5	0
39	2013-07-19	Plantago lanceolata	Yes		Greenhouse	4	0.1	100	5	5	0
39	2013-07-19	Poa trivialis	Yes		Greenhouse	6	0.1	100	5	5	0
39	2013-07-19	Trifolium repens	Yes		Greenhouse	3	0.1	100	5	5	0
39	2013-07-21	Bellis perennis	Yes		Greenhouse	1	0.1	100	5	5	0
39	2013-07-21	Medicago varia Mart.	Yes		Greenhouse	5	0.1	100	5	4	0
39	2013-07-21	Phleum pratense	Yes		Greenhouse	2	0.1	100	5	5	0
39	2013-07-21	Plantago lanceolata	Yes		Greenhouse	4	0.1	100	5	5	0
39	2013-07-21	Poa trivialis	Yes		Greenhouse	6	0.1	100	5	5	0
39	2013-07-21	Trifolium repens	Yes		Greenhouse	3	0.1	100	5	5	0
39	2013-07-23	Bellis perennis	Yes		Cooled Greenhouse	1	0.1	100	5	5	0
39	2013-07-23	Medicago varia Mart.	Yes		Cooled Greenhouse	5	0.1	100	5	4	0
39	2013-07-23	Phleum pratense	Yes		Cooled Greenhouse	2	0.1	100	5	5	0
39	2013-07-23	Plantago lanceolata	Yes		Cooled Greenhouse	4	0.1	100	5	5	0
39	2013-07-23	Poa trivialis	Yes		Cooled Greenhouse	6	0.1	100	5	5	0
39	2013-07-23	Trifolium repens	Yes		Cooled Greenhouse	3	0.1	100	5	5	0
39	2013-07-25	Bellis perennis	Yes		Cooled Greenhouse	1	0.1	100	5	5	0
39	2013-07-25	Medicago varia Mart.	Yes		Cooled Greenhouse	5	0.1	100	5	4	0
39	2013-07-25	Phleum pratense	Yes		Cooled Greenhouse	2	0.1	100	5	5	0
39	2013-07-25	Plantago lanceolata	Yes		Cooled Greenhouse	4	0.1	100	5	5	0
39	2013-07-25	Poa trivialis	Yes		Cooled Greenhouse	6	0.1	100	5	5	0
39	2013-07-25	Trifolium repens	Yes		Cooled Greenhouse	3	0.1	100	5	5	0
39	2013-07-27	Bellis perennis	Yes		Cooled Greenhouse	1	0.1	0	5	5	0
39	2013-07-27	Medicago varia Mart.	Yes		Cooled Greenhouse	5	0.1	0	5	4	0
39	2013-07-27	Phleum pratense	Yes		Cooled Greenhouse	2	0.1	100	5	5	0
39	2013-07-27	Plantago lanceolata	Yes		Cooled Greenhouse	4	0.1	100	5	5	0
39	2013-07-27	Poa trivialis	Yes		Cooled Greenhouse	6	0.1	100	5	5	0
39	2013-07-27	Trifolium repens	Yes		Cooled Greenhouse	3	0.1	0	5	5	0
39	2013-07-29	Bellis perennis	Yes		Cooled Greenhouse	1	0.1	0	5	5	0
39	2013-07-29	Medicago varia Mart.	Yes		Cooled Greenhouse	5	0.1	0	5	4	0
39	2013-07-29	Phleum pratense	Yes		Cooled Greenhouse	2	0.1	100	5	5	0
39	2013-07-29	Plantago lanceolata	Yes		Cooled Greenhouse	4	0.1	100	5	5	0
39	2013-07-29	Poa trivialis	Yes		Cooled Greenhouse	6	0.1	0	5	5	0
39	2013-07-29	Trifolium repens	Yes		Cooled Greenhouse	3	0.1	0	5	5	0
39	2013-07-31	Bellis perennis	Yes		Cooled Greenhouse	1	0.1	0	5	5	0
39	2013-07-31	Medicago varia Mart.	Yes		Cooled Greenhouse	5	0.1	0	5	4	0
39	2013-07-31	Phleum pratense	Yes		Cooled Greenhouse	2	0.1	100	5	5	0
39	2013-07-31	Plantago lanceolata	Yes		Cooled Greenhouse	4	0.1	100	5	5	0
39	2013-07-31	Poa trivialis	Yes		Cooled Greenhouse	6	0.1	0	5	5	0
39	2013-07-31	Trifolium repens	Yes		Cooled Greenhouse	3	0.1	0	5	5	0
39	2013-08-02	Bellis perennis	Yes		Cooled Greenhouse	1	0.1	0	5	5	0
39	2013-08-02	Medicago varia Mart.	Yes		Cooled Greenhouse	5	0.1	0	5	4	0
39	2013-08-02	Phleum pratense	Yes		Cooled Greenhouse	2	0.1	100	5	5	0
39	2013-08-02	Plantago lanceolata	Yes		Cooled Greenhouse	4	0.1	0	5	5	0
39	2013-08-02	Poa trivialis	Yes		Cooled Greenhouse	6	0.1	0	5	5	0
39	2013-08-02	Trifolium repens	Yes		Cooled Greenhouse	3	0.1	0	5	5	0
39	2013-08-04	Bellis perennis	Yes	2.95	Cooled Greenhouse	1	0.1	0	5	5	0
39	2013-08-04	Medicago varia Mart.	Yes	2.95	Cooled Greenhouse	5	0.1	0	5	4	0
39	2013-08-04	Phleum pratense	Yes	2.95	Cooled Greenhouse	2	0.1	100	5	5	0
39	2013-08-04	Plantago lanceolata	Yes	2.95	Cooled Greenhouse	4	0.1	0	5	5	0
39	2013-08-04	Poa trivialis	Yes	2.95	Cooled Greenhouse	6	0.1	0	5	5	0
39	2013-08-04	Trifolium repens	Yes	2.95	Cooled Greenhouse	3	0.1	0	5	5	0
40	2013-07-12	Bellis perennis	No		Greenhouse	5	0.1	100	5	5	0		2.9	2.6
40	2013-07-12	Medicago varia Mart.	No		Greenhouse	6	0.1	100	5	5	0		6	1.4
40	2013-07-12	Phleum pratense	No		Greenhouse	3	0.1	100	5	5	0		10	5.1
40	2013-07-12	Plantago lanceolata	No		Greenhouse	1	0.1	100	5	5	0		5.9	3.1
40	2013-07-12	Poa trivialis	No		Greenhouse	2	0.1	100	5	5	0		8.1	4.4
40	2013-07-12	Trifolium repens	No		Greenhouse	4	0.1	100	5	5	0		3.3	3
40	2013-07-13	Bellis perennis	No		Greenhouse	5	0.1	100	5	5	0
40	2013-07-13	Medicago varia Mart.	No		Greenhouse	6	0.1	100	5	5	0
40	2013-07-13	Phleum pratense	No		Greenhouse	3	0.1	100	5	5	0
40	2013-07-13	Plantago lanceolata	No		Greenhouse	1	0.1	100	5	5	0
40	2013-07-13	Poa trivialis	No		Greenhouse	2	0.1	100	5	5	0
40	2013-07-13	Trifolium repens	No		Greenhouse	4	0.1	100	5	5	0
40	2013-07-15	Bellis perennis	No		Greenhouse	5	0.1	100	5	5	0
40	2013-07-15	Medicago varia Mart.	No		Greenhouse	6	0.1	100	5	5	0
40	2013-07-15	Phleum pratense	No		Greenhouse	3	0.1	100	5	5	0
40	2013-07-15	Plantago lanceolata	No		Greenhouse	1	0.1	100	5	5	0
40	2013-07-15	Poa trivialis	No		Greenhouse	2	0.1	100	5	5	0
40	2013-07-15	Trifolium repens	No		Greenhouse	4	0.1	100	5	5	0
40	2013-07-17	Bellis perennis	No		Greenhouse	5	0.1	100	5	5	0
40	2013-07-17	Medicago varia Mart.	No		Greenhouse	6	0.1	100	5	5	0
40	2013-07-17	Phleum pratense	No		Greenhouse	3	0.1	100	5	5	0
40	2013-07-17	Plantago lanceolata	No		Greenhouse	1	0.1	100	5	5	0
40	2013-07-17	Poa trivialis	No		Greenhouse	2	0.1	100	5	5	0
40	2013-07-17	Trifolium repens	No		Greenhouse	4	0.1	100	5	5	0
40	2013-07-19	Bellis perennis	No		Greenhouse	5	0.1	100	5	5	0
40	2013-07-19	Medicago varia Mart.	No		Greenhouse	6	0.1	100	5	5	0
40	2013-07-19	Phleum pratense	No		Greenhouse	3	0.1	100	5	5	0
40	2013-07-19	Plantago lanceolata	No		Greenhouse	1	0.1	100	5	5	0
40	2013-07-19	Poa trivialis	No		Greenhouse	2	0.1	100	5	5	0
40	2013-07-19	Trifolium repens	No		Greenhouse	4	0.1	100	5	5	0
40	2013-07-21	Bellis perennis	No		Greenhouse	5	0.1	100	5	5	0
40	2013-07-21	Medicago varia Mart.	No		Greenhouse	6	0.1	100	5	5	0
40	2013-07-21	Phleum pratense	No		Greenhouse	3	0.1	100	5	5	0
40	2013-07-21	Plantago lanceolata	No		Greenhouse	1	0.1	100	5	5	0
40	2013-07-21	Poa trivialis	No		Greenhouse	2	0.1	100	5	5	0
40	2013-07-21	Trifolium repens	No		Greenhouse	4	0.1	100	5	5	0
40	2013-07-23	Bellis perennis	No		Cooled Greenhouse	5	0.1	100	5	5	0
40	2013-07-23	Medicago varia Mart.	No		Cooled Greenhouse	6	0.1	100	5	5	0
40	2013-07-23	Phleum pratense	No		Cooled Greenhouse	3	0.1	100	5	5	0
40	2013-07-23	Plantago lanceolata	No		Cooled Greenhouse	1	0.1	100	5	5	0
40	2013-07-23	Poa trivialis	No		Cooled Greenhouse	2	0.1	100	5	5	0
40	2013-07-23	Trifolium repens	No		Cooled Greenhouse	4	0.1	100	5	5	0
40	2013-07-25	Bellis perennis	No		Cooled Greenhouse	5	0.1	100	5	5	0
40	2013-07-25	Medicago varia Mart.	No		Cooled Greenhouse	6	0.1	100	5	5	0
40	2013-07-25	Phleum pratense	No		Cooled Greenhouse	3	0.1	100	5	5	0
40	2013-07-25	Plantago lanceolata	No		Cooled Greenhouse	1	0.1	100	5	5	0
40	2013-07-25	Poa trivialis	No		Cooled Greenhouse	2	0.1	100	5	5	0
40	2013-07-25	Trifolium repens	No		Cooled Greenhouse	4	0.1	100	5	5	0
40	2013-07-27	Bellis perennis	No		Cooled Greenhouse	5	0.1	100	5	5	0
40	2013-07-27	Medicago varia Mart.	No		Cooled Greenhouse	6	0.1	100	5	5	0
40	2013-07-27	Phleum pratense	No		Cooled Greenhouse	3	0.1	100	5	5	0
40	2013-07-27	Plantago lanceolata	No		Cooled Greenhouse	1	0.1	100	5	5	0
40	2013-07-27	Poa trivialis	No		Cooled Greenhouse	2	0.1	100	5	5	0
40	2013-07-27	Trifolium repens	No		Cooled Greenhouse	4	0.1	100	5	5	0
40	2013-07-29	Bellis perennis	No		Cooled Greenhouse	5	0.1	100	5	5	0
40	2013-07-29	Medicago varia Mart.	No		Cooled Greenhouse	6	0.1	100	5	5	0
40	2013-07-29	Phleum pratense	No		Cooled Greenhouse	3	0.1	100	5	5	0
40	2013-07-29	Plantago lanceolata	No		Cooled Greenhouse	1	0.1	100	5	5	0
40	2013-07-29	Poa trivialis	No		Cooled Greenhouse	2	0.1	100	5	5	0
40	2013-07-29	Trifolium repens	No		Cooled Greenhouse	4	0.1	100	5	5	0
40	2013-07-31	Bellis perennis	No		Cooled Greenhouse	5	0.1	100	5	5	0
40	2013-07-31	Medicago varia Mart.	No		Cooled Greenhouse	6	0.1	100	5	5	0
40	2013-07-31	Phleum pratense	No		Cooled Greenhouse	3	0.1	100	5	5	0
40	2013-07-31	Plantago lanceolata	No		Cooled Greenhouse	1	0.1	100	5	5	0
40	2013-07-31	Poa trivialis	No		Cooled Greenhouse	2	0.1	100	5	5	0
40	2013-07-31	Trifolium repens	No		Cooled Greenhouse	4	0.1	100	5	5	0
40	2013-08-02	Bellis perennis	No		Cooled Greenhouse	5	0.1	100	5	5	0
40	2013-08-02	Medicago varia Mart.	No		Cooled Greenhouse	6	0.1	100	5	5	0
40	2013-08-02	Phleum pratense	No		Cooled Greenhouse	3	0.1	100	5	5	0
40	2013-08-02	Plantago lanceolata	No		Cooled Greenhouse	1	0.1	100	5	5	0
40	2013-08-02	Poa trivialis	No		Cooled Greenhouse	2	0.1	100	5	5	0
40	2013-08-02	Trifolium repens	No		Cooled Greenhouse	4	0.1	100	5	5	0
40	2013-08-04	Bellis perennis	No		Cooled Greenhouse	5	0.1	100	5	5	0
40	2013-08-04	Medicago varia Mart.	No		Cooled Greenhouse	6	0.1	100	5	5	0
40	2013-08-04	Phleum pratense	No		Cooled Greenhouse	3	0.1	100	5	5	0
40	2013-08-04	Plantago lanceolata	No		Cooled Greenhouse	1	0.1	100	5	5	0
40	2013-08-04	Poa trivialis	No		Cooled Greenhouse	2	0.1	100	5	5	0
40	2013-08-04	Trifolium repens	No		Cooled Greenhouse	4	0.1	100	5	5	0
41	2013-07-12	Bellis perennis	Yes	5.35	Greenhouse	4			5	5	0		2.6	2
41	2013-07-12	Medicago varia Mart.	Yes	5.35	Greenhouse	5			5	5	0		5.1	1.8
41	2013-07-12	Phleum pratense	Yes	5.35	Greenhouse	6			5	5	0		11.3	7.7
41	2013-07-12	Plantago lanceolata	Yes	5.35	Greenhouse	1			5	5	0		7.8	4.5
41	2013-07-12	Poa trivialis	Yes	5.35	Greenhouse	2			5	5	0		6.8	4.5
41	2013-07-12	Trifolium repens	Yes	5.35	Greenhouse	3			5	5	0		4.9	3.1
41	2013-07-13	Bellis perennis	Yes		Greenhouse	4			5	5	0
41	2013-07-13	Medicago varia Mart.	Yes		Greenhouse	5			5	5	0
41	2013-07-13	Phleum pratense	Yes		Greenhouse	6			5	5	0
41	2013-07-13	Plantago lanceolata	Yes		Greenhouse	1			5	5	0
41	2013-07-13	Poa trivialis	Yes		Greenhouse	2			5	5	0
41	2013-07-13	Trifolium repens	Yes		Greenhouse	3			5	4	1	disappeared
41	2013-07-15	Bellis perennis	Yes		Greenhouse	4			5	5	0
41	2013-07-15	Medicago varia Mart.	Yes		Greenhouse	5			5	5	0
41	2013-07-15	Phleum pratense	Yes		Greenhouse	6			5	5	0
41	2013-07-15	Plantago lanceolata	Yes		Greenhouse	1			5	5	0
41	2013-07-15	Poa trivialis	Yes		Greenhouse	2			5	5	0
41	2013-07-15	Trifolium repens	Yes		Greenhouse	3			5	4	0
41	2013-07-17	Bellis perennis	Yes		Greenhouse	4			5	5	0
41	2013-07-17	Medicago varia Mart.	Yes		Greenhouse	5			5	5	0
41	2013-07-17	Phleum pratense	Yes		Greenhouse	6			5	5	0
41	2013-07-17	Plantago lanceolata	Yes		Greenhouse	1			5	5	0
41	2013-07-17	Poa trivialis	Yes		Greenhouse	2			5	5	0
41	2013-07-17	Trifolium repens	Yes		Greenhouse	3			5	4	0
41	2013-07-19	Bellis perennis	Yes		Greenhouse	4			5	5	0
41	2013-07-19	Medicago varia Mart.	Yes		Greenhouse	5			5	5	0
41	2013-07-19	Phleum pratense	Yes		Greenhouse	6			5	5	0
41	2013-07-19	Plantago lanceolata	Yes		Greenhouse	1			5	5	0
41	2013-07-19	Poa trivialis	Yes		Greenhouse	2			5	5	0
41	2013-07-19	Trifolium repens	Yes		Greenhouse	3			5	4	0
41	2013-07-21	Bellis perennis	Yes		Greenhouse	4			5	5	0
41	2013-07-21	Medicago varia Mart.	Yes		Greenhouse	5			5	5	0
41	2013-07-21	Phleum pratense	Yes		Greenhouse	6			5	5	0
41	2013-07-21	Plantago lanceolata	Yes		Greenhouse	1			5	5	0
41	2013-07-21	Poa trivialis	Yes		Greenhouse	2			5	5	0
41	2013-07-21	Trifolium repens	Yes		Greenhouse	3			5	4	0
41	2013-07-23	Bellis perennis	Yes		Cooled Greenhouse	4			5	5	0
41	2013-07-23	Medicago varia Mart.	Yes		Cooled Greenhouse	5			5	5	0
41	2013-07-23	Phleum pratense	Yes		Cooled Greenhouse	6			5	5	0
41	2013-07-23	Plantago lanceolata	Yes		Cooled Greenhouse	1			5	5	0
41	2013-07-23	Poa trivialis	Yes		Cooled Greenhouse	2			5	5	0
41	2013-07-23	Trifolium repens	Yes		Cooled Greenhouse	3			5	4	0
41	2013-07-25	Bellis perennis	Yes		Cooled Greenhouse	4			5	5	0
41	2013-07-25	Medicago varia Mart.	Yes		Cooled Greenhouse	5			5	5	0
41	2013-07-25	Phleum pratense	Yes		Cooled Greenhouse	6			5	5	0
41	2013-07-25	Plantago lanceolata	Yes		Cooled Greenhouse	1			5	5	0
41	2013-07-25	Poa trivialis	Yes		Cooled Greenhouse	2			5	5	0
41	2013-07-25	Trifolium repens	Yes		Cooled Greenhouse	3			5	4	0
41	2013-07-27	Bellis perennis	Yes		Cooled Greenhouse	4			5	5	0
41	2013-07-27	Medicago varia Mart.	Yes		Cooled Greenhouse	5			5	5	0
41	2013-07-27	Phleum pratense	Yes		Cooled Greenhouse	6			5	5	0
41	2013-07-27	Plantago lanceolata	Yes		Cooled Greenhouse	1			5	5	0
41	2013-07-27	Poa trivialis	Yes		Cooled Greenhouse	2			5	5	0
41	2013-07-27	Trifolium repens	Yes		Cooled Greenhouse	3			5	4	0
41	2013-07-29	Bellis perennis	Yes		Cooled Greenhouse	4			5	5	0
41	2013-07-29	Medicago varia Mart.	Yes		Cooled Greenhouse	5			5	5	0
41	2013-07-29	Phleum pratense	Yes		Cooled Greenhouse	6			5	5	0
41	2013-07-29	Plantago lanceolata	Yes		Cooled Greenhouse	1			5	5	0					1
41	2013-07-29	Poa trivialis	Yes		Cooled Greenhouse	2			5	5	0
41	2013-07-29	Trifolium repens	Yes		Cooled Greenhouse	3			5	4	0
41	2013-07-31	Bellis perennis	Yes		Cooled Greenhouse	4			5	5	0
41	2013-07-31	Medicago varia Mart.	Yes		Cooled Greenhouse	5			5	5	0
41	2013-07-31	Phleum pratense	Yes		Cooled Greenhouse	6			5	5	0
41	2013-07-31	Plantago lanceolata	Yes		Cooled Greenhouse	1			5	5	0
41	2013-07-31	Poa trivialis	Yes		Cooled Greenhouse	2			5	5	0
41	2013-07-31	Trifolium repens	Yes		Cooled Greenhouse	3			5	4	0
41	2013-08-02	Bellis perennis	Yes		Cooled Greenhouse	4			5	5	0
41	2013-08-02	Medicago varia Mart.	Yes		Cooled Greenhouse	5			5	5	0				Medicago: 1 leaf 1/3 consumed
41	2013-08-02	Phleum pratense	Yes		Cooled Greenhouse	6			5	5	0
41	2013-08-02	Plantago lanceolata	Yes		Cooled Greenhouse	1			5	5	0
41	2013-08-02	Poa trivialis	Yes		Cooled Greenhouse	2			5	5	0
41	2013-08-02	Trifolium repens	Yes		Cooled Greenhouse	3			5	4	0
41	2013-08-04	Bellis perennis	Yes	3.64	Cooled Greenhouse	4			5	5	0
41	2013-08-04	Medicago varia Mart.	Yes	3.64	Cooled Greenhouse	5			5	5	0
41	2013-08-04	Phleum pratense	Yes	3.64	Cooled Greenhouse	6			5	5	0
41	2013-08-04	Plantago lanceolata	Yes	3.64	Cooled Greenhouse	1			5	5	0
41	2013-08-04	Poa trivialis	Yes	3.64	Cooled Greenhouse	2			5	5	0
41	2013-08-04	Trifolium repens	Yes	3.64	Cooled Greenhouse	3			5	4	0
42	2013-07-12	Bellis perennis	Yes	7.61	Greenhouse	3			5	5	0		2.4	1.9
42	2013-07-12	Medicago varia Mart.	Yes	7.61	Greenhouse	6			5	5	0		6.2	3
42	2013-07-12	Phleum pratense	Yes	7.61	Greenhouse	5			5	5	0		10.2	5.5
42	2013-07-12	Plantago lanceolata	Yes	7.61	Greenhouse	4			5	5	0		6.9	3.6
42	2013-07-12	Poa trivialis	Yes	7.61	Greenhouse	1			5	5	0		9.4	4.2
42	2013-07-12	Trifolium repens	Yes	7.61	Greenhouse	2			5	5	0		5.9	4.6
42	2013-07-13	Bellis perennis	Yes		Greenhouse	3			5	5	0
42	2013-07-13	Medicago varia Mart.	Yes		Greenhouse	6			5	5	0
42	2013-07-13	Phleum pratense	Yes		Greenhouse	5			5	5	0
42	2013-07-13	Plantago lanceolata	Yes		Greenhouse	4			5	5	0
42	2013-07-13	Poa trivialis	Yes		Greenhouse	1			5	5	0
42	2013-07-13	Trifolium repens	Yes		Greenhouse	2			5	5	0
42	2013-07-15	Bellis perennis	Yes		Greenhouse	3			5	5	0
42	2013-07-15	Medicago varia Mart.	Yes		Greenhouse	6			5	5	0
42	2013-07-15	Phleum pratense	Yes		Greenhouse	5			5	5	0
42	2013-07-15	Plantago lanceolata	Yes		Greenhouse	4			5	5	0
42	2013-07-15	Poa trivialis	Yes		Greenhouse	1			5	5	0
42	2013-07-15	Trifolium repens	Yes		Greenhouse	2			5	5	0
42	2013-07-17	Bellis perennis	Yes		Greenhouse	3			5	5	0
42	2013-07-17	Medicago varia Mart.	Yes		Greenhouse	6			5	5	0
42	2013-07-17	Phleum pratense	Yes		Greenhouse	5			5	5	0
42	2013-07-17	Plantago lanceolata	Yes		Greenhouse	4			5	5	0
42	2013-07-17	Poa trivialis	Yes		Greenhouse	1			5	5	0
42	2013-07-17	Trifolium repens	Yes		Greenhouse	2			5	5	0
42	2013-07-19	Bellis perennis	Yes		Greenhouse	3			5	5	0
42	2013-07-19	Medicago varia Mart.	Yes		Greenhouse	6			5	5	0
42	2013-07-19	Phleum pratense	Yes		Greenhouse	5			5	5	0
42	2013-07-19	Plantago lanceolata	Yes		Greenhouse	4			5	5	0
42	2013-07-19	Poa trivialis	Yes		Greenhouse	1			5	5	0
42	2013-07-19	Trifolium repens	Yes		Greenhouse	2			5	5	0
42	2013-07-21	Bellis perennis	Yes		Greenhouse	3			5	5	0
42	2013-07-21	Medicago varia Mart.	Yes		Greenhouse	6			5	5	0
42	2013-07-21	Phleum pratense	Yes		Greenhouse	5			5	5	0
42	2013-07-21	Plantago lanceolata	Yes		Greenhouse	4			5	5	0
42	2013-07-21	Poa trivialis	Yes		Greenhouse	1			5	5	0
42	2013-07-21	Trifolium repens	Yes		Greenhouse	2			5	5	0
42	2013-07-23	Bellis perennis	Yes		Cooled Greenhouse	3			5	5	0
42	2013-07-23	Medicago varia Mart.	Yes		Cooled Greenhouse	6			5	5	0
42	2013-07-23	Phleum pratense	Yes		Cooled Greenhouse	5			5	5	0
42	2013-07-23	Plantago lanceolata	Yes		Cooled Greenhouse	4			5	5	0
42	2013-07-23	Poa trivialis	Yes		Cooled Greenhouse	1			5	5	0
42	2013-07-23	Trifolium repens	Yes		Cooled Greenhouse	2			5	5	0
42	2013-07-25	Bellis perennis	Yes		Cooled Greenhouse	3			5	5	0
42	2013-07-25	Medicago varia Mart.	Yes		Cooled Greenhouse	6			5	5	0
42	2013-07-25	Phleum pratense	Yes		Cooled Greenhouse	5			5	5	0
42	2013-07-25	Plantago lanceolata	Yes		Cooled Greenhouse	4			5	5	0
42	2013-07-25	Poa trivialis	Yes		Cooled Greenhouse	1			5	5	0
42	2013-07-25	Trifolium repens	Yes		Cooled Greenhouse	2			5	5	0
42	2013-07-27	Bellis perennis	Yes		Cooled Greenhouse	3			5	5	0
42	2013-07-27	Medicago varia Mart.	Yes		Cooled Greenhouse	6			5	5	0
42	2013-07-27	Phleum pratense	Yes		Cooled Greenhouse	5			5	5	0
42	2013-07-27	Plantago lanceolata	Yes		Cooled Greenhouse	4			5	5	0
42	2013-07-27	Poa trivialis	Yes		Cooled Greenhouse	1			5	5	0
42	2013-07-27	Trifolium repens	Yes		Cooled Greenhouse	2			5	5	0
42	2013-07-29	Bellis perennis	Yes		Cooled Greenhouse	3			5	5	0
42	2013-07-29	Medicago varia Mart.	Yes		Cooled Greenhouse	6			5	5	0
42	2013-07-29	Phleum pratense	Yes		Cooled Greenhouse	5			5	5	0
42	2013-07-29	Plantago lanceolata	Yes		Cooled Greenhouse	4			5	5	0
42	2013-07-29	Poa trivialis	Yes		Cooled Greenhouse	1			5	5	0
42	2013-07-29	Trifolium repens	Yes		Cooled Greenhouse	2			5	5	0
42	2013-07-31	Bellis perennis	Yes		Cooled Greenhouse	3			5	5	0
42	2013-07-31	Medicago varia Mart.	Yes		Cooled Greenhouse	6			5	5	0
42	2013-07-31	Phleum pratense	Yes		Cooled Greenhouse	5			5	5	0
42	2013-07-31	Plantago lanceolata	Yes		Cooled Greenhouse	4			5	5	0
42	2013-07-31	Poa trivialis	Yes		Cooled Greenhouse	1			5	5	0
42	2013-07-31	Trifolium repens	Yes		Cooled Greenhouse	2			5	5	0
42	2013-08-02	Bellis perennis	Yes		Cooled Greenhouse	3			5	5	0
42	2013-08-02	Medicago varia Mart.	Yes		Cooled Greenhouse	6			5	5	0
42	2013-08-02	Phleum pratense	Yes		Cooled Greenhouse	5			5	5	0
42	2013-08-02	Plantago lanceolata	Yes		Cooled Greenhouse	4			5	5	0
42	2013-08-02	Poa trivialis	Yes		Cooled Greenhouse	1			5	5	0
42	2013-08-02	Trifolium repens	Yes		Cooled Greenhouse	2			5	5	0
42	2013-08-04	Bellis perennis	Yes	4.6	Cooled Greenhouse	3			5	5	0
42	2013-08-04	Medicago varia Mart.	Yes	4.6	Cooled Greenhouse	6			5	5	0
42	2013-08-04	Phleum pratense	Yes	4.6	Cooled Greenhouse	5			5	5	0
42	2013-08-04	Plantago lanceolata	Yes	4.6	Cooled Greenhouse	4			5	5	0
42	2013-08-04	Poa trivialis	Yes	4.6	Cooled Greenhouse	1			5	5	0
42	2013-08-04	Trifolium repens	Yes	4.6	Cooled Greenhouse	2			5	5	0
43	2013-07-12	Bellis perennis	Yes	3.32	Greenhouse	4			5	5	0		3	2.6
43	2013-07-12	Medicago varia Mart.	Yes	3.32	Greenhouse	2			5	5	0		3.7	2
43	2013-07-12	Phleum pratense	Yes	3.32	Greenhouse	1			5	5	0		9.4	6.6
43	2013-07-12	Plantago lanceolata	Yes	3.32	Greenhouse	5			5	5	0		9.2	5
43	2013-07-12	Poa trivialis	Yes	3.32	Greenhouse	3			5	5	0		7.9	0.6
43	2013-07-12	Trifolium repens	Yes	3.32	Greenhouse	6			5	5	0		5.2	4
43	2013-07-13	Bellis perennis	Yes		Greenhouse	4			5	5	0
43	2013-07-13	Medicago varia Mart.	Yes		Greenhouse	2			5	5	0
43	2013-07-13	Phleum pratense	Yes		Greenhouse	1			5	5	0
43	2013-07-13	Plantago lanceolata	Yes		Greenhouse	5			5	5	0
43	2013-07-13	Poa trivialis	Yes		Greenhouse	3			5	5	0
43	2013-07-13	Trifolium repens	Yes		Greenhouse	6			5	5	0
43	2013-07-15	Bellis perennis	Yes		Greenhouse	4			5	5	0
43	2013-07-15	Medicago varia Mart.	Yes		Greenhouse	2			5	5	0
43	2013-07-15	Phleum pratense	Yes		Greenhouse	1			5	5	0
43	2013-07-15	Plantago lanceolata	Yes		Greenhouse	5			5	5	0
43	2013-07-15	Poa trivialis	Yes		Greenhouse	3			5	5	0
43	2013-07-15	Trifolium repens	Yes		Greenhouse	6			5	5	0
43	2013-07-17	Bellis perennis	Yes		Greenhouse	4			5	5	0
43	2013-07-17	Medicago varia Mart.	Yes		Greenhouse	2			5	5	0
43	2013-07-17	Phleum pratense	Yes		Greenhouse	1			5	5	0
43	2013-07-17	Plantago lanceolata	Yes		Greenhouse	5			5	5	0
43	2013-07-17	Poa trivialis	Yes		Greenhouse	3			5	5	0
43	2013-07-17	Trifolium repens	Yes		Greenhouse	6			5	5	0
43	2013-07-19	Bellis perennis	Yes		Greenhouse	4			5	5	0
43	2013-07-19	Medicago varia Mart.	Yes		Greenhouse	2			5	5	0
43	2013-07-19	Phleum pratense	Yes		Greenhouse	1			5	5	0
43	2013-07-19	Plantago lanceolata	Yes		Greenhouse	5			5	5	0
43	2013-07-19	Poa trivialis	Yes		Greenhouse	3			5	4	1	disappeared
43	2013-07-19	Trifolium repens	Yes		Greenhouse	6			5	5	0
43	2013-07-21	Bellis perennis	Yes		Greenhouse	4			5	5	0
43	2013-07-21	Medicago varia Mart.	Yes		Greenhouse	2			5	5	0
43	2013-07-21	Phleum pratense	Yes		Greenhouse	1			5	5	0
43	2013-07-21	Plantago lanceolata	Yes		Greenhouse	5			5	5	0
43	2013-07-21	Poa trivialis	Yes		Greenhouse	3			5	4	0
43	2013-07-21	Trifolium repens	Yes		Greenhouse	6			5	5	0
43	2013-07-23	Bellis perennis	Yes		Cooled Greenhouse	4			5	5	0
43	2013-07-23	Medicago varia Mart.	Yes		Cooled Greenhouse	2			5	5	0
43	2013-07-23	Phleum pratense	Yes		Cooled Greenhouse	1			5	5	0
43	2013-07-23	Plantago lanceolata	Yes		Cooled Greenhouse	5			5	5	0
43	2013-07-23	Poa trivialis	Yes		Cooled Greenhouse	3			5	4	0
43	2013-07-23	Trifolium repens	Yes		Cooled Greenhouse	6			5	5	0
43	2013-07-25	Bellis perennis	Yes		Cooled Greenhouse	4			5	5	0
43	2013-07-25	Medicago varia Mart.	Yes		Cooled Greenhouse	2			5	5	0
43	2013-07-25	Phleum pratense	Yes		Cooled Greenhouse	1			5	5	0
43	2013-07-25	Plantago lanceolata	Yes		Cooled Greenhouse	5			5	5	0
43	2013-07-25	Poa trivialis	Yes		Cooled Greenhouse	3			5	4	0
43	2013-07-25	Trifolium repens	Yes		Cooled Greenhouse	6			5	5	0
43	2013-07-27	Bellis perennis	Yes		Cooled Greenhouse	4			5	5	0
43	2013-07-27	Medicago varia Mart.	Yes		Cooled Greenhouse	2			5	5	0
43	2013-07-27	Phleum pratense	Yes		Cooled Greenhouse	1			5	5	0
43	2013-07-27	Plantago lanceolata	Yes		Cooled Greenhouse	5			5	5	0
43	2013-07-27	Poa trivialis	Yes		Cooled Greenhouse	3			5	4	0
43	2013-07-27	Trifolium repens	Yes		Cooled Greenhouse	6			5	5	0
43	2013-07-29	Bellis perennis	Yes		Cooled Greenhouse	4			5	5	0
43	2013-07-29	Medicago varia Mart.	Yes		Cooled Greenhouse	2			5	5	0
43	2013-07-29	Phleum pratense	Yes		Cooled Greenhouse	1			5	5	0
43	2013-07-29	Plantago lanceolata	Yes		Cooled Greenhouse	5			5	5	0
43	2013-07-29	Poa trivialis	Yes		Cooled Greenhouse	3			5	4	0
43	2013-07-29	Trifolium repens	Yes		Cooled Greenhouse	6			5	5	0
43	2013-07-31	Bellis perennis	Yes		Cooled Greenhouse	4			5	5	0
43	2013-07-31	Medicago varia Mart.	Yes		Cooled Greenhouse	2			5	5	0
43	2013-07-31	Phleum pratense	Yes		Cooled Greenhouse	1			5	5	0
43	2013-07-31	Plantago lanceolata	Yes		Cooled Greenhouse	5			5	5	0
43	2013-07-31	Poa trivialis	Yes		Cooled Greenhouse	3			5	4	0
43	2013-07-31	Trifolium repens	Yes		Cooled Greenhouse	6			5	5	0
43	2013-08-02	Bellis perennis	Yes		Cooled Greenhouse	4			5	5	0
43	2013-08-02	Medicago varia Mart.	Yes		Cooled Greenhouse	2			5	5	0
43	2013-08-02	Phleum pratense	Yes		Cooled Greenhouse	1			5	5	0
43	2013-08-02	Plantago lanceolata	Yes		Cooled Greenhouse	5			5	5	0
43	2013-08-02	Poa trivialis	Yes		Cooled Greenhouse	3			5	4	0
43	2013-08-02	Trifolium repens	Yes		Cooled Greenhouse	6			5	5	0				Trifolium: 2 leafs each 1/2 consumed
43	2013-08-04	Bellis perennis	Yes	2.12	Cooled Greenhouse	4			5	5	0
43	2013-08-04	Medicago varia Mart.	Yes	2.12	Cooled Greenhouse	2			5	5	0
43	2013-08-04	Phleum pratense	Yes	2.12	Cooled Greenhouse	1			5	5	0
43	2013-08-04	Plantago lanceolata	Yes	2.12	Cooled Greenhouse	5			5	5	0
43	2013-08-04	Poa trivialis	Yes	2.12	Cooled Greenhouse	3			5	4	0
43	2013-08-04	Trifolium repens	Yes	2.12	Cooled Greenhouse	6			5	5	0
44	2013-07-12	Bellis perennis	No		Greenhouse	3			5	5	0		3.2	2.8
44	2013-07-12	Medicago varia Mart.	No		Greenhouse	5			5	5	0		6.4	3.3
44	2013-07-12	Phleum pratense	No		Greenhouse	4			5	5	0		9.7	4.7
44	2013-07-12	Plantago lanceolata	No		Greenhouse	1			5	5	0		6.7	4.2
44	2013-07-12	Poa trivialis	No		Greenhouse	2			5	5	0		8.7	6.6
44	2013-07-12	Trifolium repens	No		Greenhouse	6			5	5	0		5.5	3.8
44	2013-07-13	Bellis perennis	No		Greenhouse	3			5	5	0
44	2013-07-13	Medicago varia Mart.	No		Greenhouse	5			5	5	0
44	2013-07-13	Phleum pratense	No		Greenhouse	4			5	5	0
44	2013-07-13	Plantago lanceolata	No		Greenhouse	1			5	5	0
44	2013-07-13	Poa trivialis	No		Greenhouse	2			5	5	0
44	2013-07-13	Trifolium repens	No		Greenhouse	6			5	5	0
44	2013-07-15	Bellis perennis	No		Greenhouse	3			5	5	0
44	2013-07-15	Medicago varia Mart.	No		Greenhouse	5			5	5	0
44	2013-07-15	Phleum pratense	No		Greenhouse	4			5	5	0
44	2013-07-15	Plantago lanceolata	No		Greenhouse	1			5	5	0
44	2013-07-15	Poa trivialis	No		Greenhouse	2			5	5	0
44	2013-07-15	Trifolium repens	No		Greenhouse	6			5	5	0
44	2013-07-17	Bellis perennis	No		Greenhouse	3			5	5	0
44	2013-07-17	Medicago varia Mart.	No		Greenhouse	5			5	5	0
44	2013-07-17	Phleum pratense	No		Greenhouse	4			5	5	0
44	2013-07-17	Plantago lanceolata	No		Greenhouse	1			5	5	0
44	2013-07-17	Poa trivialis	No		Greenhouse	2			5	5	0
44	2013-07-17	Trifolium repens	No		Greenhouse	6			5	5	0
44	2013-07-19	Bellis perennis	No		Greenhouse	3			5	5	0
44	2013-07-19	Medicago varia Mart.	No		Greenhouse	5			5	5	0
44	2013-07-19	Phleum pratense	No		Greenhouse	4			5	5	0
44	2013-07-19	Plantago lanceolata	No		Greenhouse	1			5	5	0
44	2013-07-19	Poa trivialis	No		Greenhouse	2			5	5	0
44	2013-07-19	Trifolium repens	No		Greenhouse	6			5	5	0
44	2013-07-21	Bellis perennis	No		Greenhouse	3			5	5	0
44	2013-07-21	Medicago varia Mart.	No		Greenhouse	5			5	5	0
44	2013-07-21	Phleum pratense	No		Greenhouse	4			5	5	0
44	2013-07-21	Plantago lanceolata	No		Greenhouse	1			5	5	0
44	2013-07-21	Poa trivialis	No		Greenhouse	2			5	5	0
44	2013-07-21	Trifolium repens	No		Greenhouse	6			5	5	0
44	2013-07-23	Bellis perennis	No		Cooled Greenhouse	3			5	5	0
44	2013-07-23	Medicago varia Mart.	No		Cooled Greenhouse	5			5	5	0
44	2013-07-23	Phleum pratense	No		Cooled Greenhouse	4			5	5	0
44	2013-07-23	Plantago lanceolata	No		Cooled Greenhouse	1			5	5	0
44	2013-07-23	Poa trivialis	No		Cooled Greenhouse	2			5	5	0
44	2013-07-23	Trifolium repens	No		Cooled Greenhouse	6			5	5	0
44	2013-07-25	Bellis perennis	No		Cooled Greenhouse	3			5	5	0
44	2013-07-25	Medicago varia Mart.	No		Cooled Greenhouse	5			5	5	0
44	2013-07-25	Phleum pratense	No		Cooled Greenhouse	4			5	5	0
44	2013-07-25	Plantago lanceolata	No		Cooled Greenhouse	1			5	5	0
44	2013-07-25	Poa trivialis	No		Cooled Greenhouse	2			5	5	0
44	2013-07-25	Trifolium repens	No		Cooled Greenhouse	6			5	5	0
44	2013-07-27	Bellis perennis	No		Cooled Greenhouse	3			5	5	0
44	2013-07-27	Medicago varia Mart.	No		Cooled Greenhouse	5			5	5	0
44	2013-07-27	Phleum pratense	No		Cooled Greenhouse	4			5	5	0
44	2013-07-27	Plantago lanceolata	No		Cooled Greenhouse	1			5	5	0
44	2013-07-27	Poa trivialis	No		Cooled Greenhouse	2			5	5	0
44	2013-07-27	Trifolium repens	No		Cooled Greenhouse	6			5	5	0
44	2013-07-29	Bellis perennis	No		Cooled Greenhouse	3			5	5	0
44	2013-07-29	Medicago varia Mart.	No		Cooled Greenhouse	5			5	5	0
44	2013-07-29	Phleum pratense	No		Cooled Greenhouse	4			5	5	0
44	2013-07-29	Plantago lanceolata	No		Cooled Greenhouse	1			5	5	0
44	2013-07-29	Poa trivialis	No		Cooled Greenhouse	2			5	5	0
44	2013-07-29	Trifolium repens	No		Cooled Greenhouse	6			5	5	0
44	2013-07-31	Bellis perennis	No		Cooled Greenhouse	3			5	5	0
44	2013-07-31	Medicago varia Mart.	No		Cooled Greenhouse	5			5	5	0
44	2013-07-31	Phleum pratense	No		Cooled Greenhouse	4			5	5	0
44	2013-07-31	Plantago lanceolata	No		Cooled Greenhouse	1			5	5	0
44	2013-07-31	Poa trivialis	No		Cooled Greenhouse	2			5	5	0
44	2013-07-31	Trifolium repens	No		Cooled Greenhouse	6			5	5	0
44	2013-08-02	Bellis perennis	No		Cooled Greenhouse	3			5	5	0
44	2013-08-02	Medicago varia Mart.	No		Cooled Greenhouse	5			5	5	0
44	2013-08-02	Phleum pratense	No		Cooled Greenhouse	4			5	5	0
44	2013-08-02	Plantago lanceolata	No		Cooled Greenhouse	1			5	5	0
44	2013-08-02	Poa trivialis	No		Cooled Greenhouse	2			5	5	0
44	2013-08-02	Trifolium repens	No		Cooled Greenhouse	6			5	5	0
44	2013-08-04	Bellis perennis	No		Cooled Greenhouse	3			5	5	0
44	2013-08-04	Medicago varia Mart.	No		Cooled Greenhouse	5			5	5	0
44	2013-08-04	Phleum pratense	No		Cooled Greenhouse	4			5	5	0
44	2013-08-04	Plantago lanceolata	No		Cooled Greenhouse	1			5	5	0
44	2013-08-04	Poa trivialis	No		Cooled Greenhouse	2			5	5	0
44	2013-08-04	Trifolium repens	No		Cooled Greenhouse	6			5	5	0
45	2013-07-12	Bellis perennis	Yes	5.55	Greenhouse	1			5	5	0		2.7	1.6
45	2013-07-12	Medicago varia Mart.	Yes	5.55	Greenhouse	3			5	5	0		4.5	2
45	2013-07-12	Phleum pratense	Yes	5.55	Greenhouse	6			5	5	0		14	8.9
45	2013-07-12	Plantago lanceolata	Yes	5.55	Greenhouse	2			5	5	0		9.1	3.5
45	2013-07-12	Poa trivialis	Yes	5.55	Greenhouse	5			5	5	0		7.8	6
45	2013-07-12	Trifolium repens	Yes	5.55	Greenhouse	4			5	5	0		5.9	5.7
45	2013-07-13	Bellis perennis	Yes		Greenhouse	1			5	5	0
45	2013-07-13	Medicago varia Mart.	Yes		Greenhouse	3			5	5	0
45	2013-07-13	Phleum pratense	Yes		Greenhouse	6			5	5	0
45	2013-07-13	Plantago lanceolata	Yes		Greenhouse	2			5	5	0
45	2013-07-13	Poa trivialis	Yes		Greenhouse	5			5	5	0
45	2013-07-13	Trifolium repens	Yes		Greenhouse	4			5	5	0
45	2013-07-15	Bellis perennis	Yes		Greenhouse	1			5	5	0
45	2013-07-15	Medicago varia Mart.	Yes		Greenhouse	3			5	5	0
45	2013-07-15	Phleum pratense	Yes		Greenhouse	6			5	5	0
45	2013-07-15	Plantago lanceolata	Yes		Greenhouse	2			5	5	0
45	2013-07-15	Poa trivialis	Yes		Greenhouse	5			5	5	0
45	2013-07-15	Trifolium repens	Yes		Greenhouse	4			5	5	0
45	2013-07-17	Bellis perennis	Yes		Greenhouse	1			5	5	0
45	2013-07-17	Medicago varia Mart.	Yes		Greenhouse	3			5	5	0
45	2013-07-17	Phleum pratense	Yes		Greenhouse	6			5	5	0
45	2013-07-17	Plantago lanceolata	Yes		Greenhouse	2			5	5	0
45	2013-07-17	Poa trivialis	Yes		Greenhouse	5			5	5	0
45	2013-07-17	Trifolium repens	Yes		Greenhouse	4			5	5	0
45	2013-07-19	Bellis perennis	Yes		Greenhouse	1			5	5	0
45	2013-07-19	Medicago varia Mart.	Yes		Greenhouse	3			5	5	0
45	2013-07-19	Phleum pratense	Yes		Greenhouse	6			5	5	0
45	2013-07-19	Plantago lanceolata	Yes		Greenhouse	2			5	5	0
45	2013-07-19	Poa trivialis	Yes		Greenhouse	5			5	5	0
45	2013-07-19	Trifolium repens	Yes		Greenhouse	4			5	5	0
45	2013-07-21	Bellis perennis	Yes		Greenhouse	1			5	5	0
45	2013-07-21	Medicago varia Mart.	Yes		Greenhouse	3			5	5	0
45	2013-07-21	Phleum pratense	Yes		Greenhouse	6			5	5	0
45	2013-07-21	Plantago lanceolata	Yes		Greenhouse	2			5	5	0
45	2013-07-21	Poa trivialis	Yes		Greenhouse	5			5	5	0
45	2013-07-21	Trifolium repens	Yes		Greenhouse	4			5	5	0
45	2013-07-23	Bellis perennis	Yes		Cooled Greenhouse	1			5	5	0
45	2013-07-23	Medicago varia Mart.	Yes		Cooled Greenhouse	3			5	5	0
45	2013-07-23	Phleum pratense	Yes		Cooled Greenhouse	6			5	5	0
45	2013-07-23	Plantago lanceolata	Yes		Cooled Greenhouse	2			5	5	0
45	2013-07-23	Poa trivialis	Yes		Cooled Greenhouse	5			5	5	0
45	2013-07-23	Trifolium repens	Yes		Cooled Greenhouse	4			5	5	0
45	2013-07-25	Bellis perennis	Yes		Cooled Greenhouse	1			5	5	0
45	2013-07-25	Medicago varia Mart.	Yes		Cooled Greenhouse	3			5	5	0
45	2013-07-25	Phleum pratense	Yes		Cooled Greenhouse	6			5	5	0
45	2013-07-25	Plantago lanceolata	Yes		Cooled Greenhouse	2			5	5	0
45	2013-07-25	Poa trivialis	Yes		Cooled Greenhouse	5			5	5	0
45	2013-07-25	Trifolium repens	Yes		Cooled Greenhouse	4			5	5	0
45	2013-07-27	Bellis perennis	Yes		Cooled Greenhouse	1			5	5	0
45	2013-07-27	Medicago varia Mart.	Yes		Cooled Greenhouse	3			5	5	0
45	2013-07-27	Phleum pratense	Yes		Cooled Greenhouse	6			5	5	0
45	2013-07-27	Plantago lanceolata	Yes		Cooled Greenhouse	2			5	5	0
45	2013-07-27	Poa trivialis	Yes		Cooled Greenhouse	5			5	5	0
45	2013-07-27	Trifolium repens	Yes		Cooled Greenhouse	4			5	5	0
45	2013-07-29	Bellis perennis	Yes		Cooled Greenhouse	1			5	5	0
45	2013-07-29	Medicago varia Mart.	Yes		Cooled Greenhouse	3			5	5	0
45	2013-07-29	Phleum pratense	Yes		Cooled Greenhouse	6			5	5	0
45	2013-07-29	Plantago lanceolata	Yes		Cooled Greenhouse	2			5	5	0
45	2013-07-29	Poa trivialis	Yes		Cooled Greenhouse	5			5	5	0
45	2013-07-29	Trifolium repens	Yes		Cooled Greenhouse	4			5	5	0
45	2013-07-31	Bellis perennis	Yes		Cooled Greenhouse	1			5	5	0
45	2013-07-31	Medicago varia Mart.	Yes		Cooled Greenhouse	3			5	5	0
45	2013-07-31	Phleum pratense	Yes		Cooled Greenhouse	6			5	5	0
45	2013-07-31	Plantago lanceolata	Yes		Cooled Greenhouse	2			5	5	0
45	2013-07-31	Poa trivialis	Yes		Cooled Greenhouse	5			5	5	0
45	2013-07-31	Trifolium repens	Yes		Cooled Greenhouse	4			5	5	0
45	2013-08-02	Bellis perennis	Yes		Cooled Greenhouse	1			5	5	0
45	2013-08-02	Medicago varia Mart.	Yes		Cooled Greenhouse	3			5	5	0
45	2013-08-02	Phleum pratense	Yes		Cooled Greenhouse	6			5	5	0
45	2013-08-02	Plantago lanceolata	Yes		Cooled Greenhouse	2			5	5	0
45	2013-08-02	Poa trivialis	Yes		Cooled Greenhouse	5			5	5	0
45	2013-08-02	Trifolium repens	Yes		Cooled Greenhouse	4			5	5	0
45	2013-08-04	Bellis perennis	Yes	3.6	Cooled Greenhouse	1			5	5	0
45	2013-08-04	Medicago varia Mart.	Yes	3.6	Cooled Greenhouse	3			5	5	0
45	2013-08-04	Phleum pratense	Yes	3.6	Cooled Greenhouse	6			5	5	0
45	2013-08-04	Plantago lanceolata	Yes	3.6	Cooled Greenhouse	2			5	5	0
45	2013-08-04	Poa trivialis	Yes	3.6	Cooled Greenhouse	5			5	5	0
45	2013-08-04	Trifolium repens	Yes	3.6	Cooled Greenhouse	4			5	5	0
46	2013-07-12	Bellis perennis	Yes	4.96	Greenhouse	1			5	5	0		2.8	2.4
46	2013-07-12	Medicago varia Mart.	Yes	4.96	Greenhouse	2			5	5	0		3.9	0.6
46	2013-07-12	Phleum pratense	Yes	4.96	Greenhouse	3			5	5	0		9.4	5.2
46	2013-07-12	Plantago lanceolata	Yes	4.96	Greenhouse	5			5	5	0		9.7	6
46	2013-07-12	Poa trivialis	Yes	4.96	Greenhouse	4			5	5	0		8.3	7
46	2013-07-12	Trifolium repens	Yes	4.96	Greenhouse	6			5	5	0		5.9	4.4
46	2013-07-13	Bellis perennis	Yes		Greenhouse	1			5	5	0
46	2013-07-13	Medicago varia Mart.	Yes		Greenhouse	2			5	5	0
46	2013-07-13	Phleum pratense	Yes		Greenhouse	3			5	5	0
46	2013-07-13	Plantago lanceolata	Yes		Greenhouse	5			5	5	0
46	2013-07-13	Poa trivialis	Yes		Greenhouse	4			5	5	0
46	2013-07-13	Trifolium repens	Yes		Greenhouse	6			5	5	0
46	2013-07-15	Bellis perennis	Yes		Greenhouse	1			5	5	0
46	2013-07-15	Medicago varia Mart.	Yes		Greenhouse	2			5	5	0
46	2013-07-15	Phleum pratense	Yes		Greenhouse	3			5	5	0
46	2013-07-15	Plantago lanceolata	Yes		Greenhouse	5			5	5	0
46	2013-07-15	Poa trivialis	Yes		Greenhouse	4			5	5	0
46	2013-07-15	Trifolium repens	Yes		Greenhouse	6			5	5	0
46	2013-07-17	Bellis perennis	Yes		Greenhouse	1			5	5	0
46	2013-07-17	Medicago varia Mart.	Yes		Greenhouse	2			5	5	0
46	2013-07-17	Phleum pratense	Yes		Greenhouse	3			5	5	0
46	2013-07-17	Plantago lanceolata	Yes		Greenhouse	5			5	5	0
46	2013-07-17	Poa trivialis	Yes		Greenhouse	4			5	5	0
46	2013-07-17	Trifolium repens	Yes		Greenhouse	6			5	5	0
46	2013-07-19	Bellis perennis	Yes		Greenhouse	1			5	5	0
46	2013-07-19	Medicago varia Mart.	Yes		Greenhouse	2			5	5	0
46	2013-07-19	Phleum pratense	Yes		Greenhouse	3			5	5	0
46	2013-07-19	Plantago lanceolata	Yes		Greenhouse	5			5	5	0
46	2013-07-19	Poa trivialis	Yes		Greenhouse	4			5	5	0
46	2013-07-19	Trifolium repens	Yes		Greenhouse	6			5	5	0
46	2013-07-21	Bellis perennis	Yes		Greenhouse	1			5	5	0
46	2013-07-21	Medicago varia Mart.	Yes		Greenhouse	2			5	5	0
46	2013-07-21	Phleum pratense	Yes		Greenhouse	3			5	5	0
46	2013-07-21	Plantago lanceolata	Yes		Greenhouse	5			5	5	0
46	2013-07-21	Poa trivialis	Yes		Greenhouse	4			5	5	0
46	2013-07-21	Trifolium repens	Yes		Greenhouse	6			5	5	0
46	2013-07-23	Bellis perennis	Yes		Cooled Greenhouse	1			5	5	0
46	2013-07-23	Medicago varia Mart.	Yes		Cooled Greenhouse	2			5	5	0
46	2013-07-23	Phleum pratense	Yes		Cooled Greenhouse	3			5	5	0
46	2013-07-23	Plantago lanceolata	Yes		Cooled Greenhouse	5			5	5	0
46	2013-07-23	Poa trivialis	Yes		Cooled Greenhouse	4			5	5	0
46	2013-07-23	Trifolium repens	Yes		Cooled Greenhouse	6			5	5	0
46	2013-07-25	Bellis perennis	Yes		Cooled Greenhouse	1			5	5	0
46	2013-07-25	Medicago varia Mart.	Yes		Cooled Greenhouse	2			5	5	0
46	2013-07-25	Phleum pratense	Yes		Cooled Greenhouse	3			5	5	0
46	2013-07-25	Plantago lanceolata	Yes		Cooled Greenhouse	5			5	5	0
46	2013-07-25	Poa trivialis	Yes		Cooled Greenhouse	4			5	5	0
46	2013-07-25	Trifolium repens	Yes		Cooled Greenhouse	6			5	5	0
46	2013-07-27	Bellis perennis	Yes		Cooled Greenhouse	1			5	5	0
[truncated: 1,121 more rows]
